# Supplementary material for: Membrane transporters in a human genome-scale metabolic knowledgebase and their implications for disease
Source: Front Physiol. 2014 Mar 11;5:91. doi: 10.3389/fphys.2014.00091 (PMC3949408; doi:10.3389/fphys.2014.00091)
Supplement: Supplementary file 1 [file DataSheet1.XLSX]

## Sheet: Table S1
Transporters for the different metabolite classes
Transporter short name	Transporter full name	Gene encoding the transporter	EntrezGene ID	Uniprot ID	Reactions encoded by the gene in Recon 1/2	Substrates	Notes	References
Sugar transporters
SGLT1	Sodium/glucose cotransporter 1	SLC5A1	6523	P13866	GALt2_2, GALt4_2, GLCt2_2, GLCt4_2, H2Ot, Nat, UREAt, UREAt5, GALSGLT1lu, GLCSGLT1lu	D-glucose, D-galactose	The intestinal sodium/glucose cotransporter is responsible for 'active' glucose absorption across the brush border membrane of the cells that line the gastrointestinal tract. This is an energy-requiring action that is driven by the sodium/potassium ATPase located at the basolateral cell membrane (Wright et al., 1994). The transepithelial absorption of glucose and galactose is then completed at th…	PMID: 9202297, PMID: 20522896, PMID: 12568659, Gropper, S. S., Smith, J. L. , Groff. J. L. (2009). Advanced nutrition and human metabolism, Wadaworth cengage learning, PMID: 7730974, PMID: 14505350, PMID: 20980548
GLUT1	Solute carrier family 2, facilitated glucose transporter member 1	SLC2A1	6513	P11166	DHAAt1r, GALt1r, GAMt1r, GLCt1r, GLCtg, MANt1r	Glucose, dehydro-ascorbic acid	Facilitative glucose transporter. Has a very broad substrate specificity; can transport a wide range of aldoses including both pentoses and hexoses. (uniprot ID-P11166)	PMID: 7615345
GLUT2	Solute carrier family 2, facilitated glucose transporter member 2	SLC2A2	6514	P11168	FRUt1r, GALt1r, GAMt1r, GLCt1r, MANt1r	Glucose, fructose, glucosamine		PMID: 21358696, PMID: 8928783
GLUT3	Solute carrier family 2, facilitated glucose transporter member 3	SLC2A3	6515	P11169	DHAAt1r, GALt1r, GLCt1r, MALTt1r, MANt1r, XYLt	Glucose, dehydro-ascorbic acid		PMID: 18577699
GLUT4	Solute carrier family 2, facilitated glucose transporter member 4	SLC2A4	6517	P14672	DHAAt1r, GAMt1r, GLCt1r	Glucose, dehydro-ascorbic acid		PMID: 9616209, PMID: 10606624, PMID: 19386915, PMID: 21305007, PMID: 11396616
GLUT5	Solute carrier family 2, facilitated glucose transporter member 5	SLC2A5	6518	P22732	FRUt1r	Fructose, glucose (very low affinity)		PMID: 1634504, PMID: 1550217, PMID: 1695905
GLUT6	Solute carrier family 2, facilitated glucose transporter member 6	SLC2A6	11182	Q9UGQ3	GLCt1r	Glucose		PMID: 10970791
GLUT7	Solute carrier family 2, facilitated glucose transporter member 7	SLC2A7	155184	Q6PXP3	FRUt1r, GLCt1r	Glucose, fructose		PMID: 15033637
GLUT8	Solute carrier family 2, facilitated glucose transporter member 8	SLC2A8	29988	Q9NY64	FRUt1r, GALt1r, GLCt1r	Glucose		PMID: 10821868, PMID: 10860996, PMID: 19176349
GLUT9	Solute carrier family 2, facilitated glucose transporter member 9	SLC2A9	56606	Q9NRM0	GLCt1r	Glucose		PMID: 10860667
GLUT10	Solute carrier family 2, facilitated glucose transporter member 10	SLC2A10	81031	O95528	GLCt1r, GALt1r	Glucose		PMID: 11592815
GLUT11	Solute carrier family 2, facilitated glucose transporter member 11	SLC2A11	66035	Q9BYW1	FRUt1r, GLCt1r	Glucose, fructose		PMID: 14704796
GLUT12	Solute carrier family 2, facilitated glucose transporter member 12	SLC2A12	154091	Q8TD20	GLCt1r	Glucose		PMID: 11832379, PMID: 16803853
GLUT14	Solute carrier family 2, facilitated glucose transporter member 14	SLC2A14	144195	Q8TDB8	GLCt1r	Glucose	Specifically expressed in testes and functions in a similar manner as GLUT3	PMID: 12504846
HMIT	Proton myo-inositol cotransporter	SLC2A13	114134	Q96QE2	INSTt2r	Myo-inositol		PMID: 11500374
SGLT2	Sodium/glucose cotransporter 2	SLC5A2	6524	P31639	GLCt2r, GLCt4	Glucose and galactose	SGLT-3 is a glucose sensor	Physiology (2004), vol.19, no.6, 370-376, doi: 10.​1152/​physiol.​00026.​2004, PMID: 20980548
SGLT3	Low affinity sodium-glucose cotransporter	SLC5A4	6527	Q9NY91	not present	Glucose (under amino acid substituion)		PMID: 13130073
SGLT4	Sodium/glucose cotransporter 4	SLC5A9	200010	Q2M3M2	FRUt4, GALt4, GLCt4, MANt4	Mannose, 1,5-anhydro-glucitol and fructose		PMID: 15607332, PMID: 21527736
SGLT5	Sodium/glucose cotransporter 5	SLC5A10	125206	A0PJK1	GLCt4	Mannose, fructose glucose and galactose		PMID: 21527736, PMID: 22212718
SGLT6	Sodium/myo-inositol cotransporter 2	SLC5A11	115584	Q8WWX8	INSTt4_2	Glucose and myo-inositol		PMCID: PMC3138482
SMIT	Sodium/myo-inositol cotransporter	SLC5A3	6526	P53794	Nat, INSTt4, GLCt4	Myo-inositol		PMCID: PMC3138482, PMID: 7473770, PMID: 22127746
Amino acid & peptide transporters
B(0)AT1	Sodium-dependent neutral amino acid transporter B(0)AT1	SLC6A19	340024	Q695T7	absent	All neutral amino acids	Symport, one Na per amino acid	PMID: 15286787, PMID: 21568940, PMID:18195088.
imino	Sodium- and chloride-dependent transporter XTRP3	SLC6A20	54716	Q9NP91	PROIMINOtc	proline, OH-proline, betaine	The IMINO system accepts proline, hydroxyproline, pipecolic acid, proline methyl ester, betaine, and MeAIB; phenylalanine is a low-affinity inhibitor of the transporter. IMINO is Na+ and Cl− dependent. Two Na+, one Cl- co-transported with one amino acid.	PMID: 16540203, PMID:18195088
PAT2	Proton-coupled amino acid transporter 2	SLC36A2	153201	Q495M3	absent	glycine, alanine, proline		PMID: 21501141, PMID: 15058382, PMID:18195088.
PAT4	Proton-coupled amino acid transporter 4	SLC36A4	120103	Q6YBV0	absent	proline, tryptophan, alanine	EntrezGene: SLC36A4 is a high-affinity/low-capacity non-proton-coupled amino acid transporter (Pillai and Meredith, 2011 [PubMed 21097500]).[supplied by OMIM].	PMID: 21097500, PMID: 21501141, PMID: 16415531
PAT3	Proton-coupled amino acid transporter 3	SLC36A3	285641	Q495N2	absent	no information on substrate specificty		PMID: 16415531, PMID: 21501141
PEPT1	Solute carrier family 15 member 1	SLC15A1	6564	P46059	GLYGLYPEPT1tc, GLYSARPEPT1tc, ALAALAPEPT1tc, CARPEPT1tc, GLYPROPEPT1tc, GLYPHEPEPT1tc, PROGLYPEPT1tc, GLYLEUPEPT1tc, LEUGLYPEPT1tc, LEULEUPEPT1tc	Peptides		PMID: 14965252, PMID: 20558765, PMID: 16289537
SNAT6	Probable sodium-coupled neutral amino acid transporter 6	SLC38A6	145389	Q8IZM9	absent	An “orphan”, as its functional properties have not yet been described		PMID: 12845534
B(0)AT3	Sodium-dependent neutral amino acid transporter B(0)AT3	SLC6A18	348932	Q96N87	absent	glycine, alanine, l-Met, l-Ser, and l-Cys are also efficiently transported.	XT2 thus appears to be required for reabsorbing the leftover tubular amino acids that have not been reabsorbed in the early proximal kidney tubule segments by B0AT1 or the amino acids that would eventually backleak into the late proximal tubule segments through the paracellular route (22). Additionally, XT2 might also be required for the reabsorption of neutral amino acids that the luminal hetero…	PMID: 21568940, PMID: 18195088, PMID: 19478081
B(0)AT2	Sodium-dependent neutral amino acid transporter B(0)AT2	SLC6A15	55117	Q9H2J7	absent	proline, leucine, valine, isoleucine, methionine		PMID: 21568940, PMID: 16540203, PMID: 21521612, PMID:18195088
LAT1/4f2hc	Large neutral amino acids transporter small subunit 1	SLC7A5	8140	Q01650	METLEUex, 34DHPHELAT1tc, HISLAT1tc, METLAT1tc, ILELAT1tc, VALLAT1tc, PHELAT1tc, TYRLAT1tc, TRPLAT1tc, GLNLAT1tc	histidine, methionine, leucine, isoleucine, valine, phenylalanine, tyrosine, tryptophan		Vogel, H. G. (2006). Drug discovery & evalutaion: safety & pharmacokinetic assays, Springer, PMID: 19035290, PMID: 21568940, PMID: 7829099, PMID: 18195088, PMID: 21349151, PMID: 21527663
LAT2/4f2hc	Large neutral amino acids transporter small subunit 2	SLC7A8	23428	Q9UHI5	CYSGLYex, TYRPHELAT2tc, TRPPHELAT1tc, THRPHELAT2tc, ILEPHELAT2tc, CYSPHELAT2tc, SERPHELAT2tc, VALPHELAT2tc, LEUPHELAT2tc, GLNPHELAT2tc, ALAPHELAT2tc, HISPHELAT2tc, ASNPHELAT2tc, METPHELAT2tc, PHEILELAT2tc, TYRILELAT2tc, TRPILELAT2tc, THRILELAT2tc, CYSILELAT2tc, SERILELAT2tc, VALILELAT2tc, LEUILELAT2tc, GLNILELAT2tc, ALAILELAT2tc, HISILELAT2tc, ASNILELAT2tc, METILELAT2tc, CYSGLYtec	alanine, serine, threonine, phenylalanine, tyrosine, leucine, arginine, tryptophan. All neutral amino acids except proline		PMID: 21568940, PMID: 18195088, PMID: 14770310, PMID: 10391915
rBAT	Neutral and basic amino acid transport protein rBAT	SLC3A1	6519	Q07837	AMY1e, AMY2e, CYSTSERex, SERLYSNaex		See SLC7A9. Associated with cystinuria.
SNAT5	Sodium-coupled neutral amino acid transporter 5	SLC38A5	92745	Q8WUX1	ALAtN1, ASNtN1, GLNtN1, SERtN1, HISSNAT5tc, GLYSNAT5tc, CYSSNAT5tc	glycine, asparagine, alanine, serine, glutamine, histidine		PMID: 21568940, PMID: 11243884, PMID: 21349151, PMID: 15218073, PMID:18195088
ATB0,+	Sodium- and chloride-dependent neutral and basic amino acid transporter B(0+)	SLC6A14	11254	Q9UN76	ALAt4, ARGt4, ASNt4, CYSt4, GLNt4, GLYt4, HISt4, ILEt4, LEUt4, LYSt4, METt4, PHEt4, SERt4, THRt4, TRPt4, TYRt4, VALt4, ALAATB0tc, ASNATB0tc, CYSATB0tc, GLNATB0tc, GLYATB0tc, ILEATB0tc, LEUATB0tc, METATB0tc, PHEATB0tc, SERATB0tc, THRATB0tc, TRPATB0tc, TYRATB0tc, VALATB0tc, LYSATB0tc, ARGATB0tc	all neutral & cationic amino acids	Chloride is also coupled	PMID: 21568940, PMID: 18195088
TautT	Sodium- and chloride-dependent taurine transporter	SLC6A6	6533	P31641	TAURt4(2)r, TAURtcx, TAUBETAtc, BALABETAtc	taurine, beta-alanine	Chloride is also coupled	PMID: 18195088, PMID: 8010975, PMID: 1518851
LAT3	Large neutral amino acids transporter small subunit 3	SLC43A1	8501	O75387	ILEtec, LEUtec, METtec, VALtec, PHELAT3tc	leucine, isoleucine, methionine, phenylalanine, valine		PMID: 18195088, PMID: 21568940, PMID: 12930836, PMID: 17322374, PMID: 20304764.
PAT1	Proton-coupled amino acid transporter 1	SLC36A1	206358	Q7Z2H8	ABUTt2r, ABUTt2rL, ALAt2r, ALAt2rL, DALAt2r, DALAt2rL, GLYt2r, GLYt2rL, PRODt2r, PRODt2rL, PROt2r, PROt2rL, PROLPATtc, PRODPATtc, GLYPATtc, ALALPATtc, ALADPATtc, TAUPAT1c, GABAPAT1tc, BALAPAT1tc	glycine, proline, alanine, GABA, beta-alanine		PMID: 17123464, PMID: 18195088, PMID: 21568940, PMID: 21527663
B0,+AT	B(0,+)-type amino acid transporter 1	SLC7A9	11136	P82251	AMY1e, AMY2e, CYSTSERex, ARGLEUrBATtc, LYSLEUrBATtc, ORNLEUrBATtc, CYSTLEUrBATtc, ARGALArBATtc, LYSALArBATtc, ORNALArBATtc, CYSTALArBATtc	arginine, lysine, ornithine, cystine	Associated with cystinuria	PMID: 21568940, PMID: 14770310, PMID: 11094036, PMID: 12506130
Y+LAT1/4f2hc	Y+L amino acid transporter 1	SLC7A7	9056	Q9UM01	SERLYSNaex, LEUyLATtc, GLNyLATtc, METyLATtc, HISyLATtc, ALAyLATtc, PHEyLATtc, LEUyLAThtc, GLNyLATthc, METyLATthc, HISyLATthc, ALAyLATthc, PHEyLATthc	lysine, arginine, glutamine, histidine, methionine, leucine, alanine, cysteine		PMID: 21568940, PMID: 14770310, PMID:18195088, PMID: 20304764
4F2hc	4F2 cell-surface antigen heavy chain	SLC3A2	6520	P08195	ALADGLNexR, ALADGLYexR, ALAGLNexR, ALAGLYexR, CYSGLUexR, CYSGLYexR, SERDGLNexR, SERDGLYexR, SERGLNexR, SERGLYexR, THRGLNexR, THRGLYexR, AMY1e, AMY2e, ARGLYSex, CYSGLYex, CYSTGLUex, LEUt4, METLEUex		Dimerizes with SLC7A5, SLC7A6, SLC7A7, SLC7A8, SLC7A10 & SLC7A11	PMID: 21568940
Y+LAT2/4f2hc	Y+L amino acid transporter 2	SLC7A6	9057	Q92536	ARGLYSex, LEUyLATtc, GLNyLATtc, METyLATtc, HISyLATtc, ALAyLATtc, PHEyLATtc, LEUyLAThtc, GLNyLATthc, METyLATthc, HISyLATthc, ALAyLATthc, PHEyLATthc	lysine, arginine, glutamine, histidine, methionine, leucine		PMID: 21568940, PMID: 18195088, PMID: 10903140, PMID: 21349151, PMID: 14770310
ASCT2	Neutral amino acid transporter B(0)	SLC1A5	6510	Q15758	ALAASNNaEx, ALACYSNaEx, ALAGLNNaEx, ALASERNaEx, ALATHRNaEx, ASNALANaEx, ASNCYSNaEx, ASNGLNNaEx, ASNSERNaE, ASNTHRNaEx, CYSALANaEx, CYSASNNaEx, CYSGLNNaEx, CYSSERNaEx, CYSTHRNaEx, GLNALANaEx, GLNASNNaEx, GLNCYSNaEx, GLNSERNaEx, GLNTHRNaEx, SERALANaEx, SERASNNaEx, SERCYSNaEx, SERGLNNaEx, SERTHRNaEx, THRALANaEx, THRASNNaEx, THRCYSNaEx, THRGLNNaEx, THRSERNaEx	alanine, serine, threonine, glutamine, cysteine		PMID: 21568940, PMID: 18195088, PMID: 21349151
EAAT2	Excitatory amino acid transporter 2	SLC1A2	6506	P43004	ASPDt6, ASPt6, GLUt6	aspartic acid, glutamic acid	Transporter in brain. Symport of one glutamate with 3 Na and 1 H+ and antiport with 1 K+	PMID: 21568940, PMID: 18195088, PMID: 15048885, George J. Siegel RWA, Scott T. Brady, Donald L. Price (2006) Basic neurochemistry: molecular, cellular and medical aspects. 7th edition.Elsevier publication.: Page-84-91, PMID: 21349151, PMID:18195088.
SNAT2	Sodium-coupled neutral amino acid transporter 2	SLC38A2	54407	Q96QD8	ALAt4, ASNt4, GLNt4, GLYt4, HISt4, METt4, PHEt4, PROt4, SERt4, THRt4, CYSSNAT2	glycine, proline, alanine, serine, cysteine, glutamine, asparagine, histidine, methionine		PMID: 18195088, PMID: 21349151, PMID: 21527663
SNAT1	Sodium-coupled neutral amino acid transporter 1	SLC38A1	81539	Q9H2H9	LEUt4, ALAt4, ASNt4, GLNt4, GLYt4, METt4, PHEt4, PROt4, SERt4, THRt4	glycine, alanine, asparagine, cysteine, glutamine, histidine, methionine		PMID: 12845534, PMID: 21568940, PMID: 17549407, PMID: 17549407, PMID: 2387853, PMCID: PMC1242624, PMID: 1333197, PMID: 16148032
SNAT4	Sodium-coupled neutral amino acid transporter 4	SLC38A4	55089	Q969I6	ARGtiDF, HIStiDF, LYStiDF, ALAt4, ASNt4, GLNt4, GLYt4, LEUt4, PHEt4, PROt4, SERt4	glycine, alanine, serine, cysteine, glutamine, asparagine, methionine, cationic amino acids		PMID: 18195088, PMID: 19015196, PMID: 16148032, PMID: 16621896, PMID: 20304764, PMID: 16148032, PMID: 12845534
SNAT3	Sodium-coupled neutral amino acid transporter 3	SLC38A3	10991	Q99624	ALAtN1, ASNtN1, GLNtN1, HIStN1	glutamine, asparagine, histidine		PMID: 18195088, PMID: 15899884
Asc-1/4f2hc	Asc-type amino acid transporter 1	SLC7A10	56301	Q9NS82	ALADGLNexR, ALADGLYexR, ALAGLNexR, ALAGLYexR, CYSGLUexR, CYSGLYexR, SERDGLNexR, SERDGLYexR, SERGLNexR, SERGLYexR, THRGLNexR, THRGLYexR	glycine, alanine, serine, cysteine, threonine		PMID: 18195088, PMID: 14770310
xCT/4f2hc	Cystine/glutamate transporter	SLC7A11	23657	Q9UPY5	CYSTGLUex	cystine, glutamic acid		PMID: 18195088, PMID: 10206947
Y+ (CAT-1)	High affinity cationic amino acid transporter 1	SLC7A1	6541	P30825	ALAt4, HOMt4, LEUt4, PHEt4, ARGtiDF, LYStiDF, ORNtiDF, HISCAT1, ARGt5r, LYSt5r, ORNt	arginine, lysine, ornithine, histidine	Na+ dependant saturable carrier	PMID: 18195088, PMID: 14770310, PMID: 21349151, PMID: 21527663, PMID: 11094036
LAT4	Large neutral amino acids transporter small subunit 4	SLC43A2	124935	Q8N370	CYStec, ILEtec, LEUtec, METtec, PHEtec, VALtec	leucine, isoleucine, methionine, phenylalanine, valine		PMID: 21568940, OMIM:610791, PMID: 18195088
EAAT3	Excitatory amino acid transporter 3	SLC1A1	6505	P43005	ASPDt6, ASPt6, GLUt6	cystine, glutamic acid, aspartic acid	Symport of one glutamate with 3 Na and 1 H+ and antiport with 1 K+	PMID: 14530974, PMID: 21568940, George J. Siegel RWA, Scott T. Brady, Donald L. Price (2006) Basic neurochemistry: molecular, cellular and medical aspects. 7th edition.Elsevier publication.: Page-84-91, PMID: 21349151, PMID:18195088.
EAAT1	Excitatory amino acid transporter 1	SLC1A3	6507	P43003	ASPDt6, ASPt6, GLUt6	glutamic acid, aspartic acid	Symport of one glutamate with 3 Na and 1 H+ and antiport with 1 K+	PMID: 14530974, PMID: 21568940, George J. Siegel RWA, Scott T. Brady, Donald L. Price (2006) Basic neurochemistry: molecular, cellular and medical aspects. 7th edition.Elsevier publication.: Page-84-91, PMID: 21349151, PMID: 20304764.
ASCT1	Neutral amino acid transporter A	SLC1A4	6509	P43007	ALACYSNaEx, ALASERNaEx, ALATHRNaEx, CYSALANaEx, CYSSERNaEx, CYSTHRNaEx, SERALANaEx, SERCYSNaEx, SERTHRNaEx, THRALANaEx, THRCYSNaEx, THRSERNaEx	alanine, serine, cysteine	Symport of one glutamate with 3 Na and 1 H+ and antiport with 1 K+. ASCT2 is not expressed in normal liver cells (PMID: 17127344)	PMID: 14530975, PMID: 21568940, PMID: 8340364, George J. Siegel RWA, Scott T. Brady, Donald L. Price (2006) Basic neurochemistry: molecular, cellular and medical aspects. 7th edition.Elsevier publication.: Page-84-91, PMID: 21349151, PMID: 8662767, PMID: 17127344, PMID: 1333197, PMID:18195088
TAT1 (also known as TATA1)	Monocarboxylate transporter 10	SLC16A10	117247	Q8TF71	34DHPHEt, PHEtec, TRPt, TYRt	tryptophan, tyrosine, phenylalanine		PMID: 21568940, OMIM:607550, PMID: 16245314, PMID:18195088, PMID: 12739169
PEPT2	Solute carrier family 15 member 2	SLC15A2	6565	Q16348	CGLYt3(2)	di-peptides, tri-peptides, drugs	Symport (H+ coupled)	PMID: 12905028, PMID: 21366347, PMID: 16868651
CAT-4	Cationic amino acid transporter 4	SLC7A4	6545	O43246	absent	arginine		PMID: 12049641, Ignarro, L. J. (2000). Nitric oxide: biology and pathobiology, Academic press.
CT1	Sodium- and chloride-dependent creatine transporter 1	SLC6A8	6535	P48029	CREATt4(2)r	creatine		PMID: 9746337, OMIM:300036
DA transporter	Sodium-dependent dopamine transporter	SLC6A3	6531	Q01959	DOPAt4(2)r, NRPPHRt4(2)r	dopamine, GABA		OMIM:126455, Sullivan, P. F., C. Fan, et al. (2006). "Evaluating the comparability of gene expression in blood and brain." American Journal of Medical Genetics Part B: Neuropsychiatric Genetics 141B(3): 261-268, PMID: 21349151.
GAT-3	Sodium- and chloride-dependent GABA transporter 3	SLC6A11	6538	P48066	ABUTt4(2)r	GABA		OMIM:607952
Solute carrier family 6 member 7	Sodium-dependent proline transporter	SLC6A7	6534	Q99884	PROt4(2)r	proline		OMIM:606205, PMID: 7651355
LI-cadherin	Cadherin-17	CDH17	1015	Q12864	absent	peptide based drug		PMID: 8153632, OMIM:603017, PMID: 11193569
hPHT1 (hPT4)	Solute carrier family 15 member 4	SLC15A4	121260	Q8N697	absent	histidine, carnosine		PMID: 16289537, PMID: 21366347
hPHT2 (hPT3)	Solute carrier family 15 member 3	SLC15A3	51296	Q8IY34	absent	histidine and peptides	Located in lysosomal membranes (in rats). rPHT2 is one of the transport systems in the lysosomal membrane that transports digested histidine}peptides from inside the lysosome (a region of low pH) to the cytosol (a region of high pH), using protons as the driving force.	PMID: 21366347, PMID: 11336635
VGLUT1	Vesicular glutamate transporter 1	SLC17A7	57030	Q9P2U7	GLUVESSEC	glutamate	Vesicular glutamate transport	PMID: 21568940, PMID: 18305372, PMID: 21349151.
VIAAT	Vesicular inhibitory amino acid transporter	SLC32A1	140679	Q9H598	GABAVESSEC, BALAVECSEC, GLYVESSEC	GABA, glycine	Vesicular GABA/gly transport	PMID: 21568940, PMID: 18305372, PMID: 21349151.
EAAT4	Excitatory amino acid transporter 4	SLC1A6	6511	P48664	ASPt6, ASPDt6, GLUt6	glutamate, aspartate	Symport of one glutamate with 3 Na and 1 H+ and antiport with 1 K+	George J. Siegel RWA, Scott T. Brady, Donald L. Price (2006) Basic neurochemistry: molecular, cellular and medical aspects. 7th edition.Elsevier publication.: Page-84-91, PMID: 21349151, OMIM:600637
GAT1	Sodium- and chloride-dependent GABA transporter 1	SLC6A1	6529	P30531	ABUTt4(2)r	GABA		PMID: 21349151, OMIM:137165
NET	Sodium-dependent noradrenaline transporter	SLC6A2	6530	P23975	NRPPHRt4(2)r, DOPAt4(2)r	GABA, norepinephrine		PMID: 21349151, OMIM:163970
GAT4	Sodium-dependent serotonin transporter	SLC6A4	6532	P31645	SRTNt6(2)r	GABA, serotonin		PMID: 21349151, OMIM:182138
CAT-3	Cationic amino acid transporter 3	SLC7A3	84889	Q8WY07	PHEt4, ALAt4, ARGtiDF, HOMt4, LEUt4, LYStiDF, ORNtiDF	homoarginine, arginine, lysine, ornithine	Vekony et al. (2001) concluded that CAT3 is not an obligate exchanger and that it can function as a unidirectional cationic amino acid transporter (OMIM:300443).	PMID: 17417706, PMID: 21349151.
mNAT		genes not yet identified				glutamine and histidine exchanger		PMID: 10716701
GLYT2	Sodium- and chloride-dependent glycine transporter 2	SLC6A5	9152	Q9Y345	GLYt7(311)r	glycine		PMID: 21568940, OMIM:604159
CAT-2	Low affinity cationic amino acid transporter 2	SLC7A2	6542	P52569	ORNtiDF, LYStiDF, LEUt4, HOMt4, ARGtiDF, ALAt4, PHEt4	arginine, lysine, ornithine	mCAT-2A in mouse is constitutively expressed in hepatocytes (PMID: 9174363)	PMID: 20304764, PMID: 9174363, PMID: 8954799
Lipid transporters
L-FABP	Fatty acid-binding protein, liver	FABP1	2168	P07148	PMTCOAFABP1tc, HPETFABP1tc, PEHSFABPe	L-FABP binds many ligands of potential importance in the modulation of cell multiplication, including four types of liver carcinogens-i.e., genotoxic metabolites of both 2-acetylaminofluorene and aminoazo dyes during hepatocarcinogenesis (17, 18) and two classes of nongenotoxic PP carcinogens in vitro (19-22)-the essential fatty acids linoleic acid and arachidonic acid (8-12), prostaglandin E1 (2…	Refer to PMID: 10856918 for FABP 1-9. There is evidence that FABPCs target intracellular membranes such as the mitochondria and endoplasmic reticulum (PMID: 11078014). Intracellular transport protein, cytoplasm	PMID: 10744786, OMIM:134650
I-FABP	Fatty acid-binding protein, intestinal	FABP2	2169	P12104	absent	long chain fatty acids & their esterified forms	Intracellular transport protein, cytoplasm	PMID: 10744786, OMIM:134640
H-FABP/ MDGI/ M-FABP	Fatty acid-binding protein, heart	FABP3	2170	P05413	absent	long chain fatty acids & their esterified forms	Intracellular transport protein	PMID: 2266957, PMID: 15653098, PMID: 15897321
ALBP	Fatty acid-binding protein, adipocyte	FABP4	2167	P15090	absent	long chain fatty acids & their esterified forms	Intracellular transport protein	PMID: 7693843, PMID: 21552513, OMIM:600434
E-FABP	Fatty acid-binding protein, epidermal	FABP5	2171	Q01469	absent	oleic, linoleic, and stearic acids, but not cholesterol or retinoids	Intracellular transport protein	OMIM:605168
FABP6	fatty acid binding protein 6, ileal	FABP6	2172	P51161	absent	function as the cytosolic receptor for bile acids that have undergone sodium-dependent active transport by the ileal bile acid transporter (IBAT)	Intracellular transport protein	PMID: 7619861, OMIM:600422
FABP7	fatty acid binding protein 7, brain	FABP7	2173	O15540	absent	long chain fatty acids & their esterified forms	Intracellular transport protein	PMID: 15653098
FABP8	Myelin P2 protein	PMP2	5375	P02689	absent	fatty acids, cholesterol	P2 is localized at the major dense line of myelin sheaths, and therefore, it is likely to play a similar structural role in peripheral myelin as the myelin basic protein (MBP) in both the CNS and PNS. Human P2 is a basic cytosolic 131-amino-acid 14.5-kDa protein, with a +10 net basic charge. Intracellular transport protein	PMID: 20421974, OMIM:170715
FABP9	Fatty acid-binding protein 9	FABP9	646480	Q0Z7S8	absent		Intracellular transport protein	PMID: 7958448
FATP-1	Long-chain fatty acid transport protein 1	SLC27A1	376497	Q6PCB7	FATP1t, FATP2t, FATP3t, DOCO13EFATP, OCT11EFATP	C16:0, C24:0. Additionally, FATP1 has an intrinsic acyl-CoA synthetase activity with broad specificity for both long and very long chain fatty acids. C18:1, C20:4	Uptake of fatty acids shorter than 10 carbon atoms, such as butyric and octanoic acids, is unaffected by FATP expression, while uptake of common long-chain fatty acids, such as palmitate and oleate, is robustly enhanced.	PMID:17495600, PMID: 15897321, PMID: 10873384, PMID: 12856180, PMID: 12937175, PMID: 17164224, PMID: 20086080
FATP-2	Very long-chain acyl-CoA synthetase	SLC27A2	11001	O14975	FATP6t, FATP7t, FATP8t, FATP9t, OCT11EFATP, DOCO13EFATP	C16:0, C24:0, bile acids (3α,7α,12α-trihydroxy-5β-cholestanoic acid, 3α,7α-dihydroxy-5β-cholestanoic acid), other long chain fatty acids	Activation of THCA and DHCA, precursors of cholic acid and chenodeoxycholic acid, respectively, could be catalyzed by either hVLCS or hBACS in the endoplasmic reticulum or by hVLCS in peroxisomes	PMID: 11980911, PMID: 12856180, PMID: 20086080
FATP-3	Long-chain fatty acid transport protein 3	SLC27A3	11000	Q5K4L6	FATP1t, OCT11EFATP, DOCO13EFATP	long chain fatty acids		PMID: 12856180, PMID: 11445444, PMID: 20086080
FATP-4	Long-chain fatty acid transport protein 4	SLC27A4	10999	Q6P1M0	FATP1t, PALFATPtc, OLEICFATPtc, LINOFATPtc	long chain fatty acids, C18:1, C20:4	Saturated and unsaturated long and very long chain fatty acids are transported by FATP4. In contrast, fatty acid esters as well as lipid-soluble vitamins do not compete.	PMID: 18843142, PMID: 12856180, PMID: 17164224, PMID: 20086080
FATP-5	Bile acyl-CoA synthetase	SLC27A5	10998	Q9Y2P5	FATP4t, FATP5t, FATP6t, FATP7t, FATP8t, FATP9t, OCT11EFATP, DOCO13EFATP	long chain fatty acids		PMID: 12856180, PMID: 22089923, PMID: 20086080
FATP-6	Long-chain fatty acid transport protein 6	SLC27A6	28965	Q9Y2P4	absent	long chain fatty acids, C16:0, C18:0	FATP6 did not transport fatty acids with chain length shorter than C10	PMID: 12856180, OMIM:604196, PMID: 20086080
FAT	Platelet glycoprotein 4	CD36	948	P16671	absent	very long chain fatty acids, HDL, VLDL, LDL, phospholipids, advanced glycation end products, GHRP, hexarelin, and a derivative with no growth hormone releasing properties, EP 80317, vitamin D	Substrate specificty not mentioned, but does not bind to SCFA. Interestingly, they found that CD36 was a necessary co-receptor for TLR 2 ligands containing diacylglycerides but not triacylglycerides.	PMID: 19185504, PMID: 16477381, PMID: 17466567, , PMID: 19158321
SCP-2	Non-specific lipid-transfer protein	SCP2	6342	P22307	SCP21x, SCP22x	cholesterol	Intracellular transport protein, cytoplasm	OMIM:184755
NPC1L1	Niemann-Pick C1-like protein 1	NPC1L1	29881	Q9UHC9	absent	cholesterol, cholestanol, campesterol , sitosterol, vitamin E, vitamin D	Cholesterol uptake into the enterocytes.	PMID: 20307540, , PMID: 19158321
FABPpm	Aspartate aminotransferase, mitochondrial	GOT2	2806	P00505	ARACHFABPpmtc, LINOFABPpmtc, ALINOFABPpmtc, GLINOFABPpmtc, EPAFABPpmtc	long chain fatty acids		PMID: 20086080, PMID: 11078015, PMID: 9537447
NTCP2	Ileal sodium/bile acid cotransporter	SLC10A2	6555	Q12908	GCHOLAt2, CHOLATEt2, TCHOLAt2	bile acid	defect in this transporter causes primary bile acid malabsorption	OMIM: 613291
Vitamin transporters
SVCT1	Solute carrier family 23 member 1	SLC23A1	9963	Q9UHI7	ASCBt4, ASCBSVCTtc	L-ascorbic acid	ATP dependant active transport mechanism	PMID: 11396616, OMIM:603790, Ball, G. F. M. (2006). Vitamins their role in the human body, Blackwell publishing.
SVCT2	Solute carrier family 23 member 2	SLC23A2	9962	Q9UGH3	ASCBt4, ASCBSVCTtc	L-ascorbic acid	ATP dependant active transport mechanism	PMID: 11396616, OMIM:603791, Ball, G. F. M. (2006). Vitamins their role in the human body, Blackwell publishing.
ThTr1	Thiamine transporter 1	SLC19A2	10560	O60779	THMt3	thiamin, thiamin-mono & di-phosphate	Thiamin can be absorbed either as free thiamin or in thiamin-monophosphate form. RBC contain more amount of TDP	Gropper, S. S., Smith, J. L. , Groff. J. L. (2009). Advanced nutrition and human metabolism, Wadaworth cengage learning, OMIM:603941
ThTr2	Thiamine transporter 2	SLC19A3	80704	Q9BZV2	THMt3, BTNt4i	thiamin, thiamin-mono & di-phosphate	In cellular studies, Subramanian et al. (2006) demonstrated that SLC19A3 is a thiamine transporter expressed at the apical surface of polarized cells, but it does not function as a biotin transporter. SLC19A3 was also expressed in human glioma cells.	OMIM:606152, PMID: 17645457, OMIM:606152
RFT	Folate transporter 1	SLC19A1	6573	P41440	THMMPt4, THMTPt, 5FTHFt2, 5MTHFt2, FOLt2, THFt2	5-methyl THF, mono and di-phosphates of thiamin. But not free thiamin		Zempleni, J., Rucker, R. B., McCormick, D. B., Suttie, J, W. (2007). Handbook of vitamins, CRC press, Taylor & Francis Group., OMIM:600424
RFT2	Solute carrier family 52, riboflavin transporter, member 3	SLC52A3	113278	Q9NQ40	RIBFLVt3, RIBFLVt3lu (Enterocyte reconstruction)	riboflavin	Active process, carrier dependant.	PMID: 9023479, OMIM:613350, PMID: 23492669
Riboflavin transporter 1 (RFT1)	Solute carrier family 52, riboflavin transporter, member 1	SLC52A1	55065	Q9NWF4	RIBFLVte	riboflavin	Both entry and exit of riboflavin from the enterocytes in energy dependant and Na+ independant. Carrier protein mediated.	G.F.M. Ball (2006) Vitamins their role in the human body, Blackwell publishing, chapter 12, page 291-292, PMID: 21854757, PMID: 20463145, Said HM, Hollander D, Mohammadkhani R. (1993). Biochimica et Biophysica Acta (BBA) - Biomembranes 1148: 263-8., OMIM:607883
RFT3	Solute carrier family 52, riboflavin transporter, member 2	SLC52A2	79581	Q9HAB3	absent	riboflavin		PMID: 21749321, OMIM:607882
SMCT1	Sodium-coupled monocarboxylate transporter 1	SLC5A8	160728	Q8N695	It	iodide, lactate, short-chain fatty acids, niacin	Same gene can also transport niacin	PMID: 21749321, OMIM:608044
SMVT	Sodium-dependent multivitamin transporter	SLC5A6	8884	Q9Y289	PNTOt5, BTNt3i, BTNt3ile, LIPOti, PNTOt5, PNTOt5le	pantothenic acid, biotin	SMVT gene was expressed in all rat tissues tested	PMID: 9516450, OMIM:604024
reduced folate carrier (RFC)	Folate transporter 1	SLC19A1	6573	P41440	5FTHFt2, 5MTHFt2, FOLt2, THFt2, THMMPt4, THMTPt	tetrahydrofolate, folate, thiamin phosphates	There are two other members of the SLC19 family (–A2 and –A3) that, despite their 40% homology, transport thiamine and not folates. However, thiamine phosphate derivates formed within cells are substrates for RFC.	OMIM:600424, PMID: 21568705,
PCFT	Proton-coupled folate transporter	SLC46A1	113235	Q96NT5	PHEMEt, FOLTle, PHEMEe	heme, folate	Carrier protein mediated. H+ symport. Mutations in this gene are associated with hereditary folate mal-absorption syndrome (IEM) (PMID: 19762432). RT-PCR detected HCP1 expression in human brain, breast, kidney, prostate, spleen, retina, and retinal pigment epithelium.	G.F.M. Ball (2006) Vitamins their role in the human body, Blackwell publishing, chapter 17, page 353, PMID: 19762432., OMIM:611672, PMID: 21568705
folate receptor	folate receptors	FOLR1, FOLR3, FOLR2	2348, 2352, 2350	P15328, P41439, P14207	5MTHFt, 5MTHFtc	5-Methyltetrahydrofolate	Janos Zempleni, Robert B. Rucker, Donald B. McCormick, John W. Suttie (2007) Handbook of vitamins, CRC press, chapter 12, page 390-391 mentions this as reversible. 3 different genes, encode 3 different receptors. In intestine it is receptor alpha.	OMIM:136430, Janos Zempleni, Robert B. Rucker, Donald B. McCormick, John W. Suttie (2007) Handbook of vitamins, CRC press, chapter 12, page 390-391
OATP-8	Solute carrier organic anion transporter family member 1B3	SLCO1B3	28234	Q9NPD5	BILGLCURt, DHEASt, ESTRADIOLGLCt, ESTRONESt, GCHOLAt, LEUKTRC4t, TCHOLAt, TRIODTHYt	methotrexate (structural analog of folic acid)	Transporter in liver. Does not transport folate.	OMIM:136425, 605495, PMID: 21568705
OATP-2	Solute carrier organic anion transporter family member 1B1	SLCO1B1	10599	Q9Y6L6	BILDGLCURt, BILGLCURt, BILIRUBt2, CHOLATEt, DHEASt, ESTRADIOLGLCt, ESTRONESt, GCHOLAt, LEUKTRC4t, TCHOLAt, THYOXt, TRIODTHYt	methotrexate	Transporter in liver.	OMIM:136425, 605495, PMID: 21568705
OATP-1	Solute carrier organic anion transporter family member 1A2	SLCO1A2	6579	P46721	CHOLATEt, DHEASt, ESTRADIOLGLCt, ESTRONESt, GCHOLAt, PROSTGE2t, TCHOLAt, THYOXt, TRIODTHYt	folate	Folate transport in kidney	OMIM:602883, PMID: 21568705
OAT1	Solute carrier family 22 member 6	SLC22A6	9356	Q4U2R8	absent	folate	Folate transport in kidney	OMIM:607582
OAT3	Solute carrier family 22 member 8	SLC22A8	9376	Q8TCC7	absent	folate	Folate transport in kidney	OMIM:607581
OAT2	Solute carrier family 22 member 7	SLC22A7	10864	Q9Y694	absent	folate	Folate transport in kidney	OMIM:604995
OAT4	Solute carrier family 22 member 11	SLC22A11	55867	Q9NSA0	absent	folate	Folate transport in kidney	OMIM:607097
B12 (cobalamin)	intrinsic factor, Cubilin and Protein amnionless	GIF and CUBN and AMN	2694 and 8029 and 81693	P27352, O60494, Q9BXJ7	CBLtle	B12 (cobalamin)	B12 (cobalamin)	OMIM:602997, 605799, Janos Zempleni, Robert B. Rucker, Donald B. McCormick, John W. Suttie (2007) Handbook of vitamins, CRC press, chapter 13, page 418-422, table 13.1
RBP4	Retinol-binding protein 4	RBP4	5950	P02753	absent	retinol	Retinol bidning protein-4 found in plasma, binds to retinol with high affinity	Janos Zempleni, Robert B. Rucker, Donald B. McCormick, John W. Suttie (2007) Handbook of vitamins, CRC press.
STRA6	Stimulated by retinoic acid gene 6 protein homolog	STRA6	64220	Q9BX79	absent	retinol	We show here that STRA6 not only is a vitamin A transporter but also is a cell-surface signaling receptor activated by the RBP-retinol complex. Association of RBP-retinol with STRA6 triggers tyrosine phosphorylation, resulting in recruitment and activation of JAK2 and the transcription factor STAT5	PMID: 21368206
CRBP1	Retinol-binding protein 1	RBP1	5947	P09455	absent	retinol	Involved in intracellular transport of retinol (liver uptake)	PMID:16011460
CRBP2	Retinol-binding protein 2	RBP2	5948	P50120	absent	retinol	Involved in intracellular transport of retinol (liver uptake)	PMID:16011460
DBP	Vitamin D-binding protein	GC	2638	P02774	absent	vitamin D		Ball GFM (2006) Vitamins their role in the human body: Blackwell publishing.
megalin	Low-density lipoprotein receptor-related protein 2	LRP2	4036	P98164	absent	vitamin D		Dusso AS, Brown AJ, Slatopolsky E (2005) Vitamin D. Am J Physiol Renal Physiol 289: F8-28.
cubilin	Cubilin	CUBN	8029	O60494	CBLtle	vitamin D		Dusso AS, Brown AJ, Slatopolsky E (2005) Vitamin D. Am J Physiol Renal Physiol 289: F8-28.
SRB-I	Scavenger receptor class B member 1	SCARB1	949	Q8WTV0	absent	vitamin E, HDL-cholesterol	No expression in placenta, kidneys, brain, lungs. But in case of mice, found in placenta, kidney, pneumocytes, macrophages, endothelial cells, vascular smooth muscle cells, enterocytes, keratinocytes muscles, uterus and spleen.	PMID: 14592533, , PMID: 19158321
NPC1L1	Niemann-Pick C1-like protein 1	NPC1L1	29881	Q9UHC9	absent	vitamin E		PMID: 20809793
Nucleoside/nucleic acid bases transporters
hCNT1	Sodium/nucleoside cotransporter 1	SLC28A1	9154	O00337	ADNt4, CYTDt4, THMDt4, URIt4	cytidine, thymidine, adenosine, uridine		PMID: 15371301, PMID: 8982282, PMID: 12856181
hCNT2	Sodium/nucleoside cotransporter 2	SLC28A2	9153	O43868	ADNt4, GSNt4, INSt4, URIt4	adenosine, guanosine, inosine, uridine		PMID: 8982282, PMID: 12856181
hCNT3	Solute carrier family 28 member 3	SLC28A3	64078	Q9HAS3	ADNt4, ADNt5, CYTDt4, CYTDt5, GSNt4, GSNt5, INSt4, INSt5, THMDt4, THMDt5, URIt4, URIt5	anticancer and antiviral nucleoside drugs, purine, pyrimidines, adenosine, cytidine, guanosine, inosine, thymidine, uridine	Na+ or H+ coupled	PMID: 18600539, PMID: 15371301, PMID: 15501974, PMID: 11032837, PMID: 12856181
ENT1	Equilibrative nucleoside transporter 1	SLC29A1	2030	Q99808	ADNt, ADNtm, CYTDt, CYTDtm, GSNt, GSNtm, INSt, INStm, THYMDt1, THYMDtm, URIt, Uritm	nucleosides, adenosine, uridine, thymidine, cytidine, and guanosine, inosine		PMID: 16448802, PMID: 16873718, OMIM:602193
ENT2	Equilibrative nucleoside transporter 2	SLC29A2	3177	Q14542	ADEt, ADNt, CSNt, CYTDt, GSNt, GUAt, HYXNt, INSt, THYMDt1, THYMt, URAt, URIt	nucleobases, adenosine, uridine, thymidine, inosine, cytidine, and guanosine, adenine, cytosine, Guanine, Hypoxanthine, thymine, uracil	Ward et al. (2000) concluded that ENT2 may be the major transporter of adenosine and its metabolites (inosine and hypoxanthine) in tissues where ENT2 is predominantly expressed, such as skeletal muscle.	PMID: 16448802, PMID: 15371301, OMIM:602193, OMIM:602110
ENT3	Equilibrative nucleoside transporter 3	SLC29A3	55315	Q9BZD2	ADEtl, ADNtl, CYTDtl, GSNtl, HXANtl, INStl, THYMDtl, Uritl	adenosine, 3-prime-azido-3-prime-deoxythymidine (AZT), adenine, cytidine, guanosine, hypoxanthine, inosine, thymidine, uridine	Broad substrate preference, also showed a unique inhibitor profile compared with other ENTs. Associated with Familial Histiocytosis Syndrome (Faisalabad Histiocytosis) and Familial Rosai-Dorfman Disease.	PMID: 20140240, PMID: 16873718, OMIM: 602782
ENT4	Equilibrative nucleoside transporter 4	SLC29A4	222962	Q7RTT9	absent	serotonin, dopamine, neurotoxin 1-methyl-4-phenylpyridinium, monoamines,	Not nucleosides or nucleobases, H+ coupled	PMID: 18600539, PMID: 16873718, OMIM:609149
ABC transporters
ABCA1	ATP-binding cassette sub-family A member 1	ABCA1	19	O95477	CHSTEROLt, CHSTEROLtg, VITEtl	cholesterol, vit E, phospholipids (phosphatidylcholine, phosphatidylserine)	Associated with Tangier's disease and familial high-density lipoprotein deficiency	Linton, K. J., Holland, I. B. (2011). The ABC transporters of human physiology and disease: Genetics and biochemistry of ATP binding cassette transporters, World scientific publishing co. pte. ltd., Reboul, E. and P. Borel (2011). "Proteins involved in uptake, intracellular transport and basolateral secretion of fat-soluble vitamins and carotenoids by mammalian enterocytes." Prog Lipid Res 50(4):…
ABCA3	ATP-binding cassette sub-family A member 3	ABCA3	21	Q99758	absent	phopsholipids (phosphatidylcholine and phosphatidylglycerol)	It was suggested that ABCA3 plays a role in phospholipid metabolism, since it closely resembles ABCA1 and ABCA4 that are known to transport phospholipids.	PMID: 15967026, OMIM:601615
ABCA4	Retinal-specific ATP-binding cassette transporter	ABCA4	24	P78363	absent	retinal aldehyde, retinylidene-phosphatidylethanolamine	Involved in clearance from photoreceptor cells of all-trans-retinal aldehyde (atRAL), a byproduct of the retinoid cycle of vision. Associated with Stargardt disease, a form of juvenile-onset macular degeneration, retinitis pigmentosa-19, cone-rod dystrophy type 3, early-onset severe retinal dystrophy, fundus flavimaculatus, and macular degeneration age-related 2.	PMID: 20711710 , OMIM:601691, PMID: 21510770, Patrinos, G. P., Wilhelm, A. (2012). Molecular diagnostics, Elsevier, OMIM:601691
ABCA5	ATP-binding cassette sub-family A member 5	ABCA5	23461	Q8WWZ7	absent	thyroid hormones, compounds regulating thyroid hormone homeostasis	Role in tumor differentiation	PMID: 17541169, PMID: 16162093, PMID: 22403555, OMIM:612503
ABCA6	ATP-binding cassette sub-family A member 6	ABCA6	23460	Q8N139	absent	functions in lipid trafficking	Our results, demonstrating that the ABCA10 expression is inhibited by cholesterol influx and induced by cholesterol efflux in human macrophages, suggest that this novel transporter may serve functions in lipid trafficking	PMID: 11478798, OMIM:612504
ABCA7	ATP-binding cassette sub-family A member 7	ABCA7	10347	Q8IZY2	absent	regulator of cholesterol homeostasis. However, endogenous ABCA7 has no significant impact on HDL-formation (PMID: 21173549). Whereas some reports suggest that cells overexpressing ABCA7 exhibit increased apolipoprotein-mediated efflux of both phospholipids and cholesterol (Ikeda et al., 2003; Abe-Dohmae et al., 2004; Hayashi et al., 2005), data from other experiments could not confirm that ABCA7 …	One of the key molecules linking sterol homeostasis and the host defense system. ABCA1 generates HDL with apolipoproteins, but endogenous ABCA7 does not contribute to HDL biogenesis, rather involved in enhancement of phagocytosis & apolipoproteins futher increase this function. Further work is required to establish how and to which degree ABCA7 contributes to human lipid trafficking (PMID: 224035…	PMID: 21173549, PMID: 22403555, OMIM:605414
ABCA8	ATP-binding cassette sub-family A member 8	ABCA8	10351	O94911	absent	estradiol-beta-glucuronide, taurocholate, and LTC4, para-aminohippuric acid, ochratoxin-A, and estrone sulfate	ABCA8 is a xenobiotic transporter of the ABC subfamily	PMID: 12379217, OMIM:612505
ABCA9	ATP-binding cassette sub-family A member 9	ABCA9	10350	Q8IUA7	absent	involved in lipid homeostasis	ABCA9 is likely involved in monocyte differentiation and macrophage lipid homeostasis.	PMID: 12150964, OMIM:612507
ABCA10	ATP-binding cassette sub-family A member 10	ABCA10	10349	Q8WWZ4	absent	regulator of cholesterol homeostasis	Importantly, ABCA10 expression is suppressed by cholesterol import into macrophages, indicating that it is a cholesterol-responsive gene. Our results identify ABCA10 as a novel member of the group of ABCA6-like transporters and suggest its involvement in macrophage lipid homeostasis.	PMID: 12821155, OMIM:612508
ABCA12	ATP-binding cassette sub-family A member 12	ABCA12	26154	Q86UK0	absent	glucosylceramide	Associated with Lamellar ichthyosis type 2, Harlequin ichthyosis	PMID: 20869849, OMIM:607800
ABCA13	ATP-binding cassette sub-family A member 13	ABCA13	154664	Q86UQ4	absent		Knight et al. (2009) concluded that their data identified a candidate gene (ABCA13), highlighted the genetic overlap between schizophrenia, bipolar disorder, and depression, and suggested that rare coding variants may contribute significantly to risk of these disorders.	OMIM:607807
ABCB1	Multidrug resistance protein 1	ABCB1	5243	P08183	absent	drugs		OMIM:171050
ABCB3	Antigen peptide transporter 2	TAP2	6891	Q03519	absent		Associated with ankylosing spondylitis, insulin-dependent diabetes mellitus, and celiac disease	OMIM.170261
ABCB4	Multidrug resistance protein 3	ABCB4	5244	P21439	PCt	phosphatidylcholine	It may involve transport of phospholipids from liver hepatocytes into bile. Associated with progressive familial intrahepatic cholestasis, biliary gallstone disease, intrahepatic cholestasis of pregnancy.	OMIM:171060
ABCB5	ATP-binding cassette sub-family B member 5	ABCB5	340273	Q2M3G0	absent	drugs		PMID: 15899824, OMIM.611785
ABCB6	ATP-binding cassette sub-family B member 6, mitochondrial	ABCB6	10058	Q9NP58	absent	porphyrins	ABCB6 is located in the outer mitochondrial membrane and is required for mitochondrial porphyrin uptake (Krishnamurthy et al., 2006). This gene is considered a candidate gene for lethal neonatal metabolic syndrome, a disorder of mitochondrial function.	OMIM:605452
ABCB11	Bile salt export pump	ABCB11	8647	O95342	CHOLATEt3, GCHOLAt3, TCHOLAt3	bile acid	Functional bile acid transporter. ABCB11 is the major canalicular bile salt export pump in man. Associated with benign recurrent intrahepatic cholestasis-2.	OMIM:603201
ABCC1	Multidrug resistance-associated protein 1	ABCC1	4363	P33527	5ADTSTSTERONEGLCte, AHANDROSTANGLCte, ANDRSTRNGLCte, BILDGLCURte, BILGLCURte, ESTRIOLGLCte, TSTSTERONEGLCte	drugs, glucuronidated compound, bilirubin beta-diglucuronide, bilirubin monoglucuronide	MRP is a plasma membrane drug-efflux pump	OMIM:158343
ABCC2/MRP2	Canalicular multispecific organic anion transporter 1	ABCC2	1244	Q92887	absent	drug, numerous organic anions	Associated with Dubin-Johnson syndrome	Linton, K. J., Holland, I. B. (2011). The ABC transporters of human physiology and disease: Genetics and biochemistry of ATP binding cassette transporters, World scientific publishing co. pte. ltd., OMIM:601107
ABCC3	Canalicular multispecific organic anion transporter 2	ABCC3	8714	O15438	CHOLATEt3, ESTRONEGLCt, GCHOLAt3, TCHOLAt3	drugs, bile acid	By Northern blot analysis, Kiuchi et al. (1998) detected increased expression of ABCC3 in a liver cell line exposed to phenobarbital.	Linton, K. J., Holland, I. B. (2011). The ABC transporters of human physiology and disease: Genetics and biochemistry of ATP binding cassette transporters, World scientific publishing co. pte. ltd., OMIM:604323
ABCC4	Multidrug resistance-associated protein 4	ABCC4	10257	O15439	CAMPt, CGMPt, ESTRADIOLGLCt2, PROSTGE1t3, PROSTGE2t3,	drugs, nucleosides / nucleotides, cAMP, cGMP, 17-beta-D-glucuronide, prostaglandine E1, prostaglandine E2		Linton, K. J., Holland, I. B. (2011). The ABC transporters of human physiology and disease: Genetics and biochemistry of ATP binding cassette transporters, World scientific publishing co. pte. ltd., PMID: 22285911, OMIM:605250
ABCC5	Multidrug resistance-associated protein 5	ABCC5	10057	O15440	CAMPt, CGMPt	drugs, nucleosides / nucleotides, cAMP & cGMP		Linton, K. J., Holland, I. B. (2011). The ABC transporters of human physiology and disease: Genetics and biochemistry of ATP binding cassette transporters, World scientific publishing co. pte. ltd., PMID: 22285911, OMIM:605251
ABCC7	Cystic fibrosis transmembrane conductance regulator	CFTR	1080	P13569	absent	chloride ion	The results suggested that CFTR functions to regulate other chloride ion secretory pathways in addition to conducting chloride ion itself. the homozygous CFTR-deficient mouse have enhanced sodium ion absorption. CFTR regulates other transporters, including chloride-coupled bicarbonate transport. Although CFTR functions as an ATP-gated chloride channel (Rich et al 1990; Anderson et al. 1991a,b; Dr…	PMID: 23378596, OMIM:602421
ABCC8	ATP-binding cassette sub-family C member 8	ABCC8	6833	Q09428	absent	potassium	Associated with hyperinsulinemic hypoglycemia of infancy, non-insulin-dependent diabetes mellitus type II	PMID: 15910876, PMID: 10322501, OMIM:600509
ABCC9	ATP-binding cassette sub-family C member 9	ABCC9	10060	O60706	absent	potassium		PMID: 19962959, OMIM:601439
ABCC10	Multidrug resistance-associated protein 7	ABCC10	89845	Q5T3U5	absent	drugs		PMID: 22082652, OMIM:612509
ABCC11	ATP-binding cassette sub-family C member 11	ABCC11	85320	Q96J66	absent	lipophilic anions, including cyclic nucleotides, glutathione conjugates such as leukotriene C4 (LTC4) and S-(2,4-dinitrophenyl)-glutathione (DNP-SG), steroid sulfates such as estrone 3-sulfate (E13S) and dehydroepiandrostenedione 3-sulphate (DHEAS), glucuronides such as estradiol 17-β-D-glucuronide (E217βG), monoanionic bile acids glycocholate and taurocholate, and folic acid and its analog metho…		PMCID: PMC3319924, OMIM:607040
ABCC12	Multidrug resistance-associated protein 9	ABCC12	94160	Q96J65	absent		Tammur et al. Concluded that chromosomal localization, potential function, and expression profiles of the ABCC11 and ABCC12 genes make them promising candidates for paroxysmal kinesigenic choreoathetosis and infantile convulsions with paroxysmal choreoathetosis.	PMID: 16868766, OMIM:607041
ABCC13	Putative ATP-binding cassette sub-family C member 13	ABCC13	150000	Q9NSE7	absent		Yabuuchi et al., proposed that ABCC13 is a truncated protein that lacks critical ATP-binding motifs and is unlikely to be a functional transporter.	PMID: 16816140, OMIM:608835
ABCF1	ATP-binding cassette sub-family F member 1	ABCF1	23	Q8NE71	absent		No information on substrate specificity. This protein may be regulated by tumor necrosis factor-alpha and play a role in enhancement of protein synthesis and the inflammation process (GeneID: 23).	OMIM:603429
ABCF2	ATP-binding cassette sub-family F member 2	ABCF2	10061	Q9UG63	absent		ABCF2 cytoplasmic staining was significantly higher in clear cell ovarian cancers that did not respond to platinum-based chemotherapy than in those that did respond.	OMIM:612510
ABCF3	ATP-binding cassette sub-family F member 3	ABCF3	55324	Q9NUQ8	absent		No information on substrate specificity.	Linton, K. J., Holland, I. B. (2011). The ABC transporters of human physiology and disease: Genetics and biochemistry of ATP binding cassette transporters, World scientific publishing co. pte. ltd.
ABCG2	ATP-binding cassette sub-family G member 2	ABCG2	9429	Q9UNQ0	absent	drugs, uric acid, nucleoside, porphyrin		PMID: 22285911, PMID:PMID: 15044468, OMIM:603756
ABCG5	ATP-binding cassette sub-family G member 5	ABCG5	64240	Q9H222	absent	cholesterol	These data indicated that ABCG5 and ABCG8 are required for efficient secretion of cholesterol into bile and that disruption of these genes increases dramatically the responsiveness of plasma and hepatic cholesterol levels to changes in dietary cholesterol content. Associated with sitosterolemia	OMIM:605459, PMID: 21188557
ABCG8	ATP-binding cassette sub-family G member 8	ABCG8	64241	Q9H221	absent	cholesterol	Recent evidence suggests that expression of the bile salt transporter ABCB4 is required for ABCG5/ABCG8-mediated biliary sterol secretion, suggesting that cholesterol excretion into bile requires bile salt micelles as cholesterol acceptor (Langheim et al. 2005; Vrins et al. 2007). Associated with sitosterolemia.	PMID: 17990087, OMIM:605460, PMID: 21188557
Transporters transporting special compounds
Aquaporins
AQP0	Lens fiber major intrinsic protein	MIP	4284	P30301	absent	water		PMID: 16079275, PMID: 16756992, PMID: 19096783
AQP1	Aquaporin-1	AQP1	358	P29972	absent	water		PMID: 16079275.
AQP2	Aquaporin-2	AQP2	359	P41181	absent	water	Localized at intracellular vesicles	PMID: 16079275, PMID: 22248325
AQP3	Aquaporin-3	AQP3	360	Q92482	absent	water, glycerol		PMID: 16079275.
AQP4	Aquaporin-4	AQP4	361	P55087	absent	water		PMID: 16079275.
AQP5	Aquaporin-5	AQP5	362	P55064	absent	water		PMID: 16079275.
AQP6	Aquaporin-6	AQP6	363	Q13520	absent	chloride	Localized at intracellular vesicles	PMID: 16079275, PMID: 10318966, PMID: 14630322
AQP7	Aquaporin-7	AQP7	364	O14520	absent	water, glycerol		PMID: 16079275.
AQP8	Aquaporin-8	AQP8	343	O94778	H2Otm	water		PMID: 16079275.
AQP9	Aquaporin-9	AQP9	366	O43315	L-LACtcm, UREAtm	water, glycerol, small solutes		PMID: 16079275.
AQP10	Aquaporin-10	AQP10	89872	Q96PS8	absent	water, glycerol		PMID: 16079275.
AQP11	Aquaporin-11	AQP11	282679	Q8NBQ7	absent	Unknown		PMID: 16079275.
AQP12	Aquaporin-12A	AQP12A	375318	Q8IXF9	absent	Unknown		PMID: 16079275.
Heme transporters
PCFT	Proton-coupled folate transporter	SLC46A1	113235	Q96NT5	PHEMEt	heme
FLVR	Feline leukemia virus subgroup C receptor-related protein 1	FLVCR1	28982	Q9Y5Y0	absent	heme		PMID:10400745
LRP1	Prolow-density lipoprotein receptor-related protein 1	LRP1	4035	Q07954	absent	heme		PMID: 15947085
Carnitine transporters
OCTN1	Solute carrier family 22 member 4	SLC22A4	6583	Q9H015	CRNtHa, CRNtuIR	carnitine
OCTN2	Solute carrier family 22 member 5	SLC22A5	6584	O76082	CHOLtu, CRNt, CRNtuNa, LYSt4, METt4	carnitine	Reversible reaction, uniport reaction	PMID: 11160873, PMID: 15238359
OCTN3	organic cation transporter 3	OCTN3	100049579		absent	carnitine	Peroxisomal transport	PMID:12535646, PMID: 22952014
CT2	Solute carrier family 22 member 16	SLC22A16	85413	Q86VW1	absent	carnitine		PMID: 22952014
B(0+)	Amino acid transporter ATB0+	SLC6A14	11254	Q9UN76	ALAt4, ARGt4, ASNt4, CYSt4, GLNt4, GLYt4, HISt4, ILEt4, LEUt4, LYSt4, METt4, PHEt4, SERt4, THRt4, TRPt4, TYRt4, VALt4	carnitine
Taurine transporters
TAUT	Sodium- and chloride-dependent taurine transporter	SLC6A6	6533	P31641	TAURt4(2)r, TAURtcx	taurine	Sodium and chloride dependant (PMID: 8615856, PMID: 1386821).	PMID: 11772953, PMID: 20804594, PMID: 16844580, PMID: 12387356
PAT1	Proton-coupled amino acid transporter 1	SLC36A1	206358	Q7Z2H8	ABUTt2r, ABUTt2rL, ALAt2r, ALAt2rL, DALAt2r, DALAt2rL, GLYt2r, GLYt2rL, PRODt2r, PRODt2rL, PROt2r, PROt2rL	taurine, 4-aminobutanoate, alanine (D and L forms), glycine, proline (D and L forms).	All the reactions are proton coupled reversible reaction. Lysosomal and cytosol reactions.
Betaine transporters
BGT-1	Sodium- and chloride-dependent betaine transporter	SLC6A12	6539	P48065	ABUTt4(2)r, GLYBt4(2)r	betaine, GABA		PMID: 12839828, PMID: 15321791, PMID: 1370453, PMID: 8872956

## Sheet: Table S2
Reconstrcution of transport reations: Transport Module
Reaction abbr	Reaction name	Reaction formula	Reversibility	GPR as in model	Lower bound	Upper bound	Confidence score	Notes	References
'ACSMCT1'	'acetate transport by SMCT1'	'na1[e] + ac[e] <=> na1[c] + ac[c] '	1	'160728.1'	-1000	1000	4	'Na coupled transport of pyruvate, lactate, and short chain fatty acids, i.e., acetate, propionate, and butyrate mediated by SMCT1'	'PMID: 14966140'
'ADNCNT3tc'	'adenosine transport CNT3'	'adn[e] + h[e] <=> adn[c] + h[c] '	1	'(64078.1 or 222962.1)'	-1000	1000	4	'CNT3, which shows tolerance to Na+ substitution perH+, thus being actually a Na+/H+-coupled transporter. H+-coupled nucleoside transport may be relevant in some tissues, such as the small intestine. Substrate specificity for CNT3 include anticancer and antiviral nucleoside drugs, purine, pyrimidines.'	'PMID: 18600539, PMID: 15371301, PMID: 15501974, PMID: 11032837, PMID: 12856181'
'ALAB0AT3tc'	'alanine transport by B0AT3'	'na1[e] + ala_L[e] + cl[e] => na1[c] + ala_L[c] + cl[c] '	0	'(348932.1 and 57393.1)'	0	1000	4	'We show in this study that the product of Slc6a18 called XT2 is a Na+- and Cl dependent neutral amino acid transporter and displays, compared with B0AT1, a lower K0.5 and a different substrate selectivity. Because of its broad transport selectivity for neutral amino acids, we suggest that it be renamed B0AT3. Exclusive to kidney, responsible for re-absorption of neutral amino acids (gly, ala, va…	'PMID: 19478081, PMID: 19472175, PMID: 15804236, PMID: 18400692'
'ALAPAT4te'	'transport of alanine via PAT4'	'ala_L[e] <=> ala_L[c] '	1	'120103.1'	-1000	1000	4	'PAT4 is a high-affinity/low-capacity non-proton-coupled amino acid transporter, ubiquitously expressed. Mediates facilitated diffusion mechanism for proline, tryptophan, alanine.'	'PMID: 21097500, PMID: 21501141, PMID: 16415531'
'ARACHDFATPtc'	'arachidonate (n-C18:1) transport by FATP'	'atp[c] + coa[c] + arachd[e] => amp[c] + ppi[c] + arachdcoa[c] '	0	'(376497.1 or 10999.1)'	0	1000	4	'FATP1 has an intrinsic acyl-CoA synthetase activity with broad specificity for both long and very long chain fatty acids, including C18:1, C20:4, C16:0, C24:0. Uptake of short chain fatty acid such?as C4:0 or C8:0 is unaffected by FATP expression, while uptake of C16:0 ans C18:0 is robustly enhanced.'	'PMID:17495600, PMID: 15897321, PMID: 10873384, PMID: 12856180, PMID: 12937175, PMID: 17164224, PMID: 20086080'
'ARACHFATPtc'	'arachidonate transport by FATP'	'atp[c] + coa[c] + arach[e] => amp[c] + ppi[c] + arachcoa[c] '	0	'(376497.1 or 11001.1 or 11000.1 or 10998.1 or 10999.1)'	0	1000	4	'FATP1 has an intrinsic acyl-CoA synthetase activity with broad specificity for both long and very long chain fatty acids, including C18:1, C20:4, C16:0, C24:0. Uptake of short chain fatty acid such?as C4:0 or C8:0 is unaffected by FATP expression, while uptake of C16:0 ans C18:0 is robustly enhanced.'	'PMID:17495600, PMID: 15897321, PMID: 10873384, PMID: 12856180, PMID: 12937175, PMID: 17164224, PMID: 20086080'
'ARGB0AT3tc'	'arginine transport by B0AT3'	'na1[e] + cl[e] + arg_L[e] => na1[c] + cl[c] + arg_L[c] '	0	'(348932.1 and 57393.1)'	0	1000	4	'We show in this study that the product of Slc6a18 called XT2 is a Na+- and Cl dependent neutral amino acid transporter and displays, compared with B0AT1, a lower K0.5 and a different substrate selectivity. Because of its broad transport selectivity for neutral amino acids, we suggest that it be renamed B0AT3. Exclusive to kidney, responsible for re-absorption of neutral amino acids (gly, ala, va…	'PMID: 19478081, PMID: 19472175, PMID: 15804236, PMID: 18400692.'
'ASNB0AT3tc'	'asparagine transport by B0AT3'	'na1[e] + cl[e] + asn_L[e] => na1[c] + cl[c] + asn_L[c] '	0	'(348932.1 and 57393.1)'	0	1000	4	'We show in this study that the product of Slc6a18 called XT2 is a Na+- and Cl dependent neutral amino acid transporter and displays, compared with B0AT1, a lower K0.5 and a different substrate selectivity. Because of its broad transport selectivity for neutral amino acids, we suggest that it be renamed B0AT3. Exclusive to kidney, responsible for re-absorption of neutral amino acids (gly, ala, va…	'PMID: 19478081, PMID: 19472175, PMID: 15804236, PMID: 18400692.'
'BETBGTtc'	'betaine transport by BGT'	'na1[e] + cl[e] + glyb[e] <=> na1[c] + cl[c] + glyb[c] '	1	'6539.1'	-1000	1000	4	BGT1 is a betaine/GABA transporter that protects cells in the hypertonic inner medulla by mediating basolateral betaine uptake and accumulation. BGT1 also transports ?-aminobutyric acid (GABA) (30) and, in fact, has a higher affinity for GABA than betaine. Expression in oocytes indicates that the BGT-1 protein has both betaine and GABA transport activities that are Cl(-)- as well as Na(+)-depende…	'PMID: 12839828, PMID: 15321791, PMID: 1370453, PMID: 8872956'
'BUTSMCT1'	'butyrate transport by SMCT1'	'na1[e] + but[e] <=> na1[c] + but[c] '	1	'160728.1'	-1000	1000	4	'Na coupled transport of pyruvate, lactate, and short chain fatty acids, i.e., acetate, propionate, and butyrate mediated by SMCT1'	'PMID: 14966140'
'CLCFTRte'	'chloride transport by CFTR'	'cl[c] <=> cl[e] '	1	'1080.1'	-1000	1000	3	The molecular details of the allosteric transitions are not well understood but there is no convincing evidence that ATP hydrolysis serves as an energy source for gating. Rather ?structural coupling? better describes the relationship between ligand binding and transition to the open-state configuration than the involvement of any chemical transformation including ATP hydrolysis. Functionally, the…	'PMID: 17021796, PMID: 23378596, PMID: 16113406'
'CRNATBtc'	'carnitine transport by ATB0'	'2 na1[e] + cl[e] + crn[e] => 2 na1[c] + cl[c] + crn[c] '	0	'11254.1'	0	1000	3	'This transporter, known as ATB0,+, is an amino acid transporter expressed in the intestine, lung and mammary gland. Functionally, ATB0,+ is a Na+- and Cl--coupled transport system for neutral and cationic amino acids. It plays an important role in the absorption of amino acids in the intestinal tract. In mouse experiment, ATB0,+ could transport carnitine coupled to the transmembrane gradients of…	'PMID: 11306651, PMID: 22952014'
'CRNCT2te'	'carnitine transport by CT2'	'na1[c] + crn[c] <=> na1[e] + crn[e] '	1	'85413.1'	-1000	1000	4	'L-Carnitine transport by CT2 is carrier-mediated and specific to testis. Interaction of carnitine with CT2 is not completely dependent on extracellular Na+. The efflux result demonstrates that CT2 mediates bidirectional permeation of carnitine across the plasma membrane.'	'PMID: 12089149, PMID: 22952014'
'CYSB0AT3tc'	'cysteine transport by B0AT3'	'na1[e] + cl[e] + cys_L[e] => na1[c] + cl[c] + cys_L[c] '	0	'(348932.1 and 57393.1)'	0	1000	4	'We show in this study that the product of Slc6a18 called XT2 is a Na+- and Cl dependent neutral amino acid transporter and displays, compared with B0AT1, a lower K0.5 and a different substrate selectivity. Because of its broad transport selectivity for neutral amino acids, we suggest that it be renamed B0AT3. Exclusive to kidney, responsible for re-absorption of neutral amino acids (gly, ala, va…	'PMID: 19478081, PMID: 19472175, PMID: 15804236, PMID: 18400692.'
'CYSSNAT4te'	'cysteine transport by SNAT4'	'na1[e] + cys_L[e] <=> na1[c] + cys_L[c] '	1	'55089.1'	-1000	1000	4	'Symport (Na+ dependant) transport'	'PMID: 18195088, PMID: 19015196, PMID: 16148032, PMID: 16621896, PMID: 20304764, PMID: 16148032, PMID: 12845534'
'CYTDt2r'	'cytidine transport in via proton symport, reversible'	'h[e] + cytd[e] <=> h[c] + cytd[c] '	1	'64078.1'	-1000	1000	4	'CNT3, which shows tolerance to Na+ substitution perH+, thus being actually a Na+/H+-coupled transporter. H+-coupled nucleoside transport may be relevant in some tissues, such as the small intestine. Substrate specificity for CNT3 include anticancer and antiviral nucleoside drugs, purine, pyrimidines.'	'PMID: 18600539, PMID: 15371301, PMID: 15501974, PMID: 11032837, PMID: 12856181'
'DHEASABCCte'	'DHEA transport by ABCA11'	'atp[c] + h2o[c] + dheas[c] => h[c] + adp[c] + pi[c] + dheas[e] '	0	'85320.1 '	0	1000	4	'It is shown that ABCC11 or MRP8 is not only able to catalyze the ATP-energized transport of cyclic nucleotides but also that it is able to mediate the transport of a range of lipophilic anions, including the glutathione conjugate LTC4, sulfated steroids such as DHEAS and E13S, glucuronides such as 17?estradiol 17-(?D-glucuronide) (E217?), the bile constituents GC and TC, and monoglutamates such …	'PMID: 21182469, PMID: 12764137, PMID: 17092765, PMID: 15537867'
'DOPAENT4tc'	'dopa transport by ENT4'	'h[e] + dopa[e] <=> h[c] + dopa[c] '	1	'222962.1'	-1000	1000	4	'ENT4, a suitable adenosine transporter, which is known to be H+-coupled and, also transports serotonin, dopamine, neurotoxin 1-methyl-4-phenylpyridinium, monoamines.ENT4 is an important cardiac transporter.'	'PMID: 18600539, PMID: 16873718, OMIM:609149'
'ESTRAABCtc'	'17beta-estradiol 3-glucosiduronic acid transport by ABCA8'	'atp[c] + h2o[c] + estradiolglc[e] => h[c] + adp[c] + pi[c] + estradiolglc[c] '	0	'10351.1'	0	1000	4	'ABCA8 is an ATP-dependent drug transporter, substrate speci?city for the transport of [14C]estradiol-b-glucuronide was close to that of ABCC2/MRP-2 within the ABC superfamily and also partly similar to other proteins not belonging to the ABC family (i.e., OATs). Other substrates include taurocholate, and LTC4, para-aminohippuric acid, ochratoxin-A, and estrone sulfate.'	'PMID: 12379217'
'ESTRGLCABCCte'	'17beta-estradiol 3-glucosiduronic acid transport by ABCA11'	'atp[c] + h2o[c] + estradiolglc[c] => h[c] + adp[c] + pi[c] + estradiolglc[e] '	0	'85320.1 '	0	1000	4	'It is shown that ABCC11 or MRP8 is not only able to catalyze the ATP-energized transport of cyclic nucleotides but also that it is able to mediate the transport of a range of lipophilic anions, including the glutathione conjugate LTC4, sulfated steroids such as DHEAS and E13S, glucuronides such as 17?estradiol 17-(?D-glucuronide) (E217?), the bile constituents GC and TC, and monoglutamates such …	'PMID: 21182469, PMID: 12764137, PMID: 17092765, PMID: 15537867'
'ESTROSABCCte'	'estrone-sulphate transport by ABCA11'	'atp[c] + h2o[c] + estrones[c] => h[c] + adp[c] + pi[c] + estrones[e] '	0	'85320.1 '	0	1000	4	'It is shown that ABCC11 or MRP8 is not only able to catalyze the ATP-energized transport of cyclic nucleotides but also that it is able to mediate the transport of a range of lipophilic anions, including the glutathione conjugate LTC4, sulfated steroids such as DHEAS and E13S, glucuronides such as 17?estradiol 17-(?D-glucuronide) (E217?), the bile constituents GC and TC, and monoglutamates such …	'PMID: 21182469, PMID: 12764137, PMID: 17092765, PMID: 15537867'
'ESTRSABCtc'	'estrone-sulphate transport by ABCA8'	'atp[c] + h2o[c] + estrones[e] => h[c] + adp[c] + pi[c] + estrones[c] '	0	'10351.1'	0	1000	4	'ABCA8 is an ATP-dependent drug transporter, substrate speci?city for the transport of [14C]estradiol-b-glucuronide was close to that of ABCC2/MRP-2 within the ABC superfamily and also partly similar to other proteins not belonging to the ABC family (i.e., OATs). Other substrates include taurocholate, and LTC4, para-aminohippuric acid, ochratoxin-A, and estrone sulfate.'	'PMID: 12379217'
'EX_retinal(e)'	'exchange reaction for retinal'	'retinal[e] <=> '	1	''	-1000	1000	0		''
'FOLABCCte'	'folate transport by ABCA11'	'atp[c] + h2o[c] + fol[c] => h[c] + adp[c] + pi[c] + fol[e] '	0	'(85320.1 or 4363.1 or 1244.1 or 5244.1 or 10257.1 or 10057.1 or 9429.1)'	0	1000	4	'ABCC11 also transports folic acid and its analog MTX, where kinetic analysis suggests that cGMP and DHEAS are good substrates. ABCC11 is an ATP dependant export pump. The multidrug resistance-associated protein (MRP3) plays a role in mediating transport of folates across the basolateral membrane of the proximal small intestine. MRP1 and MRP3 are also localized to the basolateral membrane of rena…	'PMID: 21182469, PMID: 15537867, PMID: 21568705, PMID: 12852262'
'FOLOAT1tc'	'folate transport by OAT1'	'na1[e] + fol[e] + akg[c] <=> na1[c] + fol[c] + akg[e] '	1	'9356.1'	-1000	1000	3	'OAT1 plays a major role in the renal secretion of preferentially hydrophilic organic anions such as endogenous metabolites, xenobiotics, and drugs. Located on the basolateral side of the proximal tubule cells, it mediates the uptake of these compounds into the cells against a negative membrane potential and in exchange for the Krebs cycle intermediate a-ketoglutarate. OAT1 shows affinity for fol…	'PMID: 15039295, PMID: 12852262, PMID: 11826280'
'FOLOAT2tc'	'folate transport by OATS'	'fol[e] + so4[c] <=> fol[c] + so4[e] '	1	'(10864.1 or 9376.1 or 55867.1)'	-1000	1000	3	'OAT2, 3 & 4 differ from OAT1 in their counter ion (possible candidiates are glutathione or sulphate) and are sodium independant. OATs have affinity for folate, comparable to reduced folate carrier in live and kidney, also cancer cells (PMID: 12852262).'	'PMID: 11826280, PMID: 21568705, PMID: 12852262'
'FOLOATPtc'	'folate transport by OATP'	'fol[e] + hco3[c] <=> fol[c] + hco3[e] '	1	'(10599.1 or 6579.1)'	-1000	1000	3	'precise transport mechanism of human OATPs have not been elucidated, although, in rats bicarbonate exchange has been shown in vitro experiments (PMID: 9334206), however, suggested to be organic anion antiporter, with bicarbonate and statins (Russel, F. G. M. (2010). Transporters: Importance in Drug Absorption, Distribution, and Removal, Enzyme- and Transporter-Based Drug-Drug Interactions. K. S.…	'PMID: 21568705, PMID: 14576850, PMID: 9334206, Russel, F. G. M. (2010). Transporters: Importance in Drug Absorption, Distribution, and Removal, Enzyme- and Transporter-Based Drug-Drug Interactions. K. S. Pang, A. D. Rodrigues and R. M. Peter, Springer New York: 27-49.'
'GABABGTtc'	'GABA transport by BGT'	'na1[e] + cl[e] + 4abut[e] <=> na1[c] + cl[c] + 4abut[c] '	1	'6539.1'	-1000	1000	4	BGT1 is a betaine/GABA transporter that protects cells in the hypertonic inner medulla by mediating basolateral betaine uptake and accumulation. BGT1 also transports ?-aminobutyric acid (GABA) (30) and, in fact, has a higher affinity for GABA than betaine. Expression in oocytes indicates that the BGT-1 protein has both betaine and GABA transport activities that are Cl(-)- as well as Na(+)-depende…	'PMID: 12839828, PMID: 15321791, PMID: 1370453, PMID: 8872956'
'GLNB0AT3tc'	'glutamine transport by B0AT3'	'na1[e] + cl[e] + gln_L[e] => na1[c] + cl[c] + gln_L[c] '	0	'(348932.1 and 57393.1)'	0	1000	4	'We show in this study that the product of Slc6a18 called XT2 is a Na+- and Cl dependent neutral amino acid transporter and displays, compared with B0AT1, a lower K0.5 and a different substrate selectivity. Because of its broad transport selectivity for neutral amino acids, we suggest that it be renamed B0AT3. Exclusive to kidney, responsible for re-absorption of neutral amino acids (gly, ala, va…	'PMID: 19478081, PMID: 19472175, PMID: 15804236, PMID: 18400692.'
'GLUB0AT3tc'	'glutamate transport by B0AT3'	'na1[e] + cl[e] + glu_L[e] => na1[c] + cl[c] + glu_L[c] '	0	'(348932.1 and 57393.1)'	0	1000	4	'We show in this study that the product of Slc6a18 called XT2 is a Na+- and Cl dependent neutral amino acid transporter and displays, compared with B0AT1, a lower K0.5 and a different substrate selectivity. Because of its broad transport selectivity for neutral amino acids, we suggest that it be renamed B0AT3. Exclusive to kidney, responsible for re-absorption of neutral amino acids (gly, ala, va…	'PMID: 19478081, PMID: 19472175, PMID: 15804236, PMID: 18400692.'
'GLYB0AT3tc'	'glycine transport by B0AT3'	'na1[e] + cl[e] + gly[e] => na1[c] + cl[c] + gly[c] '	0	'(348932.1 and 57393.1)'	0	1000	4	'We show in this study that the product of Slc6a18 called XT2 is a Na+- and Cl dependent neutral amino acid transporter and displays, compared with B0AT1, a lower K0.5 and a different substrate selectivity. Because of its broad transport selectivity for neutral amino acids, we suggest that it be renamed B0AT3. Exclusive to kidney, responsible for re-absorption of neutral amino acids (gly, ala, va…	'PMID: 19478081, PMID: 19472175, PMID: 15804236, PMID: 18400692'
'GSNt2r'	'guanosine transport in via proton symport reversible'	'h[e] + gsn[e] <=> h[c] + gsn[c] '	1	'64078.1'	-1000	1000	4	'CNT3, which shows tolerance to Na+ substitution perH+, thus being actually a Na+/H+-coupled transporter. H+-coupled nucleoside transport may be relevant in some tissues, such as the small intestine. Substrate specificity for CNT3 include anticancer and antiviral nucleoside drugs, purine, pyrimidines.'	'PMID: 18600539, PMID: 15371301, PMID: 15501974, PMID: 11032837, PMID: 12856181'
'H2OGLYAQPt'	'water and glycerol transport by AQP'	'h2o[e] + glyc[e] <=> h2o[c] + glyc[c] '	1	'(360.1 or 364.1 or 366.1 or 89872.1)'	-1000	1000	4	'AQP3,7,9 & 10 are aquaglyceroporins'	'PMID: 16079275, PMID: 15557734, PMID: 22248325, PMID: 12948772, PMID: 17571212'
'HDCAFAPMtc'	'hexadecanoate transport by FAT'	'hdca[e] => hdca[c] '	0	'(2806.1 or 948.1)'	0	1000	4	'membrane fatty acid transporting protein, transports long chain fatty acids into the cell.'	'PMID: 20086080, PMID: 11078015, PMID: 9537447'
'ILEB0AT2tc'	'isoleucine transport by B0AT2'	'na1[e] + ile_L[e] <=> na1[c] + ile_L[c] '	1	'55117.1'	-1000	1000	4	'B0AT2 transports large neutral amino acids and proline in symport with 1Na+ and is only weakly chloride-dependent. Mediates symport mechanism, associated with major depression. Substrates include proline, leucine, valine, isoleucine, methionine.'	'PMID: 16540203, PMID: 21568940, PMID: 21521612, PMID:18195088'
'ILEB0AT3tc'	'iso-leucine transport by B0AT3'	'na1[e] + cl[e] + ile_L[e] => na1[c] + cl[c] + ile_L[c] '	0	'(348932.1 and 57393.1)'	0	1000	4	'We show in this study that the product of Slc6a18 called XT2 is a Na+- and Cl dependent neutral amino acid transporter and displays, compared with B0AT1, a lower K0.5 and a different substrate selectivity. Because of its broad transport selectivity for neutral amino acids, we suggest that it be renamed B0AT3. Exclusive to kidney, responsible for re-absorption of neutral amino acids (gly, ala, va…	'PMID: 19478081, PMID: 19472175, PMID: 15804236, PMID: 18400692.'
'INSt2'	'inosine transport in via proton symport, reversible'	'h[e] + ins[e] <=> h[c] + ins[c] '	1	'64078.1'	-1000	1000	4	'CNT3, which shows tolerance to Na+ substitution perH+, thus being actually a Na+/H+-coupled transporter. H+-coupled nucleoside transport may be relevant in some tissues, such as the small intestine. Substrate specificity for CNT3 include anticancer and antiviral nucleoside drugs, purine, pyrimidines.'	'PMID: 18600539, PMID: 15371301, PMID: 15501974, PMID: 11032837, PMID: 12856181'
'LEUB0AT2tc'	'leucine transport by B0AT2'	'na1[e] + leu_L[e] <=> na1[c] + leu_L[c] '	1	'55117.1'	-1000	1000	4	'B0AT2 transports large neutral amino acids and proline in symport with 1Na+ and is only weakly chloride-dependent. Mediates symport mechanism, associated with major depression. Substrates include proline, leucine, valine, isoleucine, methionine.'	'PMID: 16540203, PMID: 21568940, PMID: 21521612, PMID:18195088'
'LEUB0AT3tc'	'leucine transport by B0AT3'	'na1[e] + cl[e] + leu_L[e] => na1[c] + cl[c] + leu_L[c] '	0	'(348932.1 and 57393.1)'	0	1000	4	'We show in this study that the product of Slc6a18 called XT2 is a Na+- and Cl dependent neutral amino acid transporter and displays, compared with B0AT1, a lower K0.5 and a different substrate selectivity. Because of its broad transport selectivity for neutral amino acids, we suggest that it be renamed B0AT3. Exclusive to kidney, responsible for re-absorption of neutral amino acids (gly, ala, va…	'PMID: 19478081, PMID: 19472175, PMID: 15804236, PMID: 18400692.'
'LEUKABCtc'	'leukotriene transport by ABCA8'	'atp[c] + h2o[c] + leuktrC4[e] => h[c] + adp[c] + pi[c] + leuktrC4[c] '	0	'10351.1'	0	1000	4	'ABCA8 is an ATP-dependent drug transporter, substrate speci?city for the transport of [14C]estradiol-b-glucuronide was close to that of ABCC2/MRP-2 within the ABC superfamily and also partly similar to other proteins not belonging to the ABC family (i.e., OATs). Other substrates include taurocholate, and LTC4, para-aminohippuric acid, ochratoxin-A, and estrone sulfate.'	'PMID: 12379217'
'LGNCFATPtc'	'lignocerate transport by FATP'	'atp[c] + coa[c] + lgnc[e] => amp[c] + ppi[c] + lgnccoa[c] '	0	'(376497.1 or 11001.1)'	0	1000	4	'FATP1 has an intrinsic acyl-CoA synthetase activity with broad specificity for both long and very long chain fatty acids, including C18:1, C20:4, C16:0, C24:0. Uptake of short chain fatty acid such?as C4:0 or C8:0 is unaffected by FATP expression, while uptake of C16:0 ans C18:0 is robustly enhanced.'	'PMID:17495600, PMID: 15897321, PMID: 10873384, PMID: 12856180, PMID: 12937175, PMID: 17164224, PMID: 20086080'
'LGNCFATtc'	'lignocerate transport by FAT'	'lgnc[e] => lgnc[c] '	0	'(2806.1 or 948.1)'	0	1000	4	'substrates include: very long chain fatty acids, HDL, VLDL, LDL, phospholipids, advanced glycation end products, GHRP, hexarelin, and a derivative with no growth hormone releasing properties, EP 80317, vitamin D'	'PMID: 19185504, PMID: 16477381, PMID: 17466567'
'METB0AT2tc'	'methionine transport by B0AT2'	'na1[e] + met_L[e] <=> na1[c] + met_L[c] '	1	'(55117.1 or 55089.1)'	-1000	1000	4	'B0AT2 transports large neutral amino acids and proline in symport with 1Na+ and is only weakly chloride-dependent. Mediates symport mechanism, associated with major depression. Substrates include proline, leucine, valine, isoleucine, methionine. Symport (Na+ dependant) transport'	'PMID: 16540203, PMID: 21568940, PMID: 21521612, PMID:18195088,PMID: 18195088, PMID: 19015196, PMID: 16148032, PMID: 16621896, PMID: 20304764, PMID: 16148032, PMID: 12845534'
'METB0AT3tc'	'methionine transport by B0AT3'	'na1[e] + cl[e] + met_L[e] => na1[c] + cl[c] + met_L[c] '	0	'(348932.1 and 57393.1)'	0	1000	4	'We show in this study that the product of Slc6a18 called XT2 is a Na+- and Cl dependent neutral amino acid transporter and displays, compared with B0AT1, a lower K0.5 and a different substrate selectivity. Because of its broad transport selectivity for neutral amino acids, we suggest that it be renamed B0AT3. Exclusive to kidney, responsible for re-absorption of neutral amino acids (gly, ala, va…	'PMID: 19478081, PMID: 19472175, PMID: 15804236, PMID: 18400692.'
'NACSMCTte'	'nicotinate transport by SMCT1'	'na1[e] + nac[e] <=> na1[c] + nac[c] '	1	'160728.1'	-1000	1000	4	It is possible that the SLC5A8 system is involved in the absorption of high pharmacological doses of niacin that are used clinically as a lipid-lowering agent. SLC5A8 is a Na+-coupled transporter for a variety of monocarboxylates such as lactate and pyruvate , short-chain fatty acids , ketone bodies, nicotinate and its structural analogs, and benzoate and its derivatives. It is expressed in the m…	'PMID: 21749321, PMID: 20211600'
'OCDCAFAPMtc'	'octadecanoate tranport by FAT'	'ocdca[e] => ocdca[c] '	0	'(2806.1 or 948.1)'	0	1000	4	'membrane fatty acid transporting protein, transports long chain fatty acids into the cell.'	'PMID: 20086080, PMID: 11078015, PMID: 9537447'
'OCDCAFATPtc'	'octadecanoate (n-C18:0) transport by FATP'	'atp[c] + coa[c] + ocdca[e] => amp[c] + ppi[c] + stcoa[c] '	0	'(376497.1 or 11001.1 or 11000.1 or 10999.1 or 10998.1 or 28965.1)'	0	1000	4	'FATP1 has an intrinsic acyl-CoA synthetase activity with broad specificity for both long and very long chain fatty acids, including C18:1, C20:4, C16:0, C24:0. Uptake of short chain fatty acid such?as C4:0 or C8:0 is unaffected by FATP expression, while uptake of C16:0 ans C18:0 is robustly enhanced.'	'PMID:17495600, PMID: 15897321, PMID: 10873384, PMID: 12856180, PMID: 12937175, PMID: 17164224, PMID: 20086080'
'OCDCEAFATPtc'	'octadecenoate (n-C18:1) transport by FATP'	'atp[c] + coa[c] + ocdcea[e] => amp[c] + ppi[c] + odecoa[c] '	0	'(376497.1 or 10999.1)'	0	1000	4	'FATP1 has an intrinsic acyl-CoA synthetase activity with broad specificity for both long and very long chain fatty acids, including C18:1, C20:4, C16:0, C24:0. Uptake of short chain fatty acid such?as C4:0 or C8:0 is unaffected by FATP expression, while uptake of C16:0 ans C18:0 is robustly enhanced.'	'PMID:17495600, PMID: 15897321, PMID: 10873384, PMID: 12856180, PMID: 12937175, PMID: 17164224, PMID: 20086080'
'PCHOLABCtc'	'phsophatidylcholine transport by ABCA1'	'atp[c] + h2o[c] + pchol_hs[c] => h[c] + adp[c] + pi[c] + pchol_hs[e] '	0	'(19.1 or 21.1)'	0	1000	4	'ABCA1 can promote phospholipid efflux from cells even when membranes are depleted of cholesterol, consistent with phospholipids being the primary substrate for ABCA1. Although ABCA1 substrates may be diverse, the most physiologically relevant of these are likely to be cholesterol and phospholipids, because overloading cells with cholesterol induces ABCA1 expression and phospholipids are required…	PMID: 16183915, Linton, K. J., Holland, I. B. (2011). The ABC transporters of human physiology and disease: Genetics and biochemistry of ATP binding cassette transporters, World scientific publishing co. pte. ltd., Reboul, E. and P. Borel (2011). Proteins involved in uptake, intracellular transport and basolateral secretion of fat-soluble vitamins and carotenoids by mammalian enterocytes. Prog Li…
'PGLYCABCte'	'phosphatidylglycerol transport by ABCA3'	'atp[c] + h2o[c] + pglyc_hs[c] => h[c] + adp[c] + pi[c] + pglyc_hs[e] '	0	'21.1'	0	1000	4	'ABCA3, a member of the ATP-binding cassette (ABC) transporter superfamily, is expressed exclusively in alveolar type II cells and is localized mostly at the limiting membrane of the lamellar bodies in human lung. These results demonstrate that Phosphatidylcholine and phosphatidylglycerol, both of which contain palmitic acid, are specifically decreased in Abca3?/? lung.'	'PMID: 17267394, PMID: 15967026'
'PHEB0AT3tc'	'phenylalanine transport by B0AT3'	'na1[e] + cl[e] + phe_L[e] => na1[c] + cl[c] + phe_L[c] '	0	'(348932.1 and 57393.1)'	0	1000	4	'We show in this study that the product of Slc6a18 called XT2 is a Na+- and Cl dependent neutral amino acid transporter and displays, compared with B0AT1, a lower K0.5 and a different substrate selectivity. Because of its broad transport selectivity for neutral amino acids, we suggest that it be renamed B0AT3. Exclusive to kidney, responsible for re-absorption of neutral amino acids (gly, ala, va…	'PMID: 19478081, PMID: 19472175, PMID: 15804236, PMID: 18400692.'
'PHEMEABCte'	'heme transport by ABCG2'	'atp[c] + h2o[c] + pheme[c] => h[c] + adp[c] + pi[c] + pheme[e] '	0	'9429.1'	0	1000	4	'Cumulatively, our data suggest that the protection of hematopoietic stem cells under conditions of low oxygen requires BCRP/ABCG2 and indicates that this protective function of BCRP is linked to its ability to bind to and, probably, remove porphyrin from cells. Our studies also show that heme specifically associates with BCRP and increases BCRP transport activity, since excess heme is toxic to c…	'PMID: 15044468, PMID: 12429862'
'PMTFATPtc'	'palmitate transport by FATP'	'atp[c] + coa[c] + hdca[e] => amp[c] + ppi[c] + pmtcoa[c] '	0	'(376497.1 or 11001.1 or 11000.1 or 10999.1 or 10998.1 or 28965.1)'	0	1000	4	'FATP1 has an intrinsic acyl-CoA synthetase activity with broad specificity for both long and very long chain fatty acids, including C18:1, C20:4, C16:0, C24:0. Uptake of short chain fatty acid such?as C4:0 or C8:0 is unaffected by FATP expression, while uptake of C16:0 ans C18:0 is robustly enhanced.'	'PMID:17495600, PMID: 15897321, PMID: 10873384, PMID: 12856180, PMID: 12937175, PMID: 17164224, PMID: 20086080'
'PPASMCT1'	'propionate transport by SMCT1'	'na1[e] + ppa[e] <=> na1[c] + ppa[c] '	1	'160728.1'	-1000	1000	4	'Na coupled transport of pyruvate, lactate, and short chain fatty acids, i.e., acetate, propionate, and butyrate mediated by SMCT1'	'PMID: 14966140'
'PROB0AT2tc'	'proline transport by B0AT2'	'na1[e] + pro_L[e] <=> na1[c] + pro_L[c] '	1	'55117.1'	-1000	1000	4	'B0AT2 transports large neutral amino acids and proline in symport with 1Na+ and is only weakly chloride-dependent. Mediates symport mechanism, associated with major depression. Substrates include proline, leucine, valine, isoleucine, methionine.'	'PMID: 16540203, PMID: 21568940, PMID: 21521612, PMID:18195088'
'PROPAT4te'	'transport of proline via PAT4'	'pro_L[e] <=> pro_L[c] '	1	'120103.1'	-1000	1000	4	'PAT4 is a high-affinity/low-capacity non-proton-coupled amino acid transporter, ubiquitously expressed. Mediates facilitated diffusion mechanism for proline, tryptophan, alanine.'	'PMID: 21097500, PMID: 21501141, PMID: 16415531'
'PSHSABCtc'	'phosphatidylserine transport by ABCA1'	'atp[c] + h2o[c] + ps_hs[c] => h[c] + adp[c] + pi[c] + ps_hs[e] '	0	'19.1'	0	1000	4	'There is evidence that ABCA1 translocates phosphatidylserine to the exofacial side of the plasma membrane, which was proposed to account for ABCA1-mediated cellular apolipoprotein binding and cholesterol efflux. Although ABCA1 substrates may be diverse, the most physiologically relevant of these are likely to be cholesterol and phospholipids, because overloading cells with cholesterol induces AB…	PMID: 16183915, Linton, K. J., Holland, I. B. (2011). The ABC transporters of human physiology and disease: Genetics and biochemistry of ATP binding cassette transporters, World scientific publishing co. pte. ltd., Reboul, E. and P. Borel (2011). Proteins involved in uptake, intracellular transport and basolateral secretion of fat-soluble vitamins and carotenoids by mammalian enterocytes. Prog Li…
'PYRSMCT1'	pyruvate transport by SMCT1'	'na1[e] + pyr[e] <=> na1[c] + pyr[c] '	1	'160728.1'	-1000	1000	4	'Na coupled transport of pyruvate, lactate, and short chain fatty acids, i.e., acetate, propionate, and butyrate mediated by SMCT1'	'PMID: 14966140'
'RETABCtc'	'vitamin transport by ABCA4'	'atp[c] + h2o[c] + retinal[e] => h[c] + adp[c] + pi[c] + retinal[c] '	0	'24.1'	0	1000	4	'Accumulated biochemical evidence suggests all-trans-retinal and N-retinylidene -PE as the substrates but provides no clues about the direction of transport. The assumption that ABCA4 translocates the substrate from the luminal to the cytoplasmic side of the ROS disk is thus based on the well established logistics of the visual cycle in rods, according to which all-trans-retinal undergoes reducti…	'PMID: 20711710 , OMIM:601691, PMID: 21510770, Patrinos, G. P., Wilhelm, A. (2012). Molecular diagnostics, Elsevier.'
'SERB0AT3tc'	'serine transport by B0AT3'	'na1[e] + cl[e] + ser_L[e] => na1[c] + cl[c] + ser_L[c] '	0	'(348932.1 and 57393.1)'	0	1000	4	'We show in this study that the product of Slc6a18 called XT2 is a Na+- and Cl dependent neutral amino acid transporter and displays, compared with B0AT1, a lower K0.5 and a different substrate selectivity. Because of its broad transport selectivity for neutral amino acids, we suggest that it be renamed B0AT3. Exclusive to kidney, responsible for re-absorption of neutral amino acids (gly, ala, va…	'PMID: 19478081, PMID: 19472175, PMID: 15804236, PMID: 18400692.'
'SRTNENT4tc'	'serotonin transport by ENT4'	'h[e] + srtn[e] <=> h[c] + srtn[c] '	1	'222962.1'	-1000	1000	4	'ENT4, a suitable adenosine transporter, which is known to be H+-coupled and, also transports serotonin, dopamine, neurotoxin 1-methyl-4-phenylpyridinium, monoamines.ENT4 is an important cardiac transporter.'	'PMID: 18600539, PMID: 16873718, OMIM:609149'
'TCHOLABCtc'	'bile acid transport by ABCA8'	'atp[c] + h2o[c] + tchola[e] => h[c] + adp[c] + pi[c] + tchola[c] '	0	'10351.1'	0	1000	4	'ABCA8 is an ATP-dependent drug transporter, substrate speci?city for the transport of [14C]estradiol-b-glucuronide was close to that of ABCC2/MRP-2 within the ABC superfamily and also partly similar to other proteins not belonging to the ABC family (i.e., OATs). Other substrates include taurocholate, and LTC4, para-aminohippuric acid, ochratoxin-A, and estrone sulfate.'	'PMID: 12379217'
'THMDt2r'	'thymidine transport in via proton symport reversible'	'h[e] + thymd[e] <=> h[c] + thymd[c] '	1	'64078.1'	-1000	1000	4	'CNT3, which shows tolerance to Na+ substitution perH+, thus being actually a Na+/H+-coupled transporter. H+-coupled nucleoside transport may be relevant in some tissues, such as the small intestine. Substrate specificity for CNT3 include anticancer and antiviral nucleoside drugs, purine, pyrimidines.'	'PMID: 18600539, PMID: 15371301, PMID: 15501974, PMID: 11032837, PMID: 12856181'
'TRPB0AT3tc'	'tyrptophan transport by B0AT3'	'na1[e] + cl[e] + trp_L[e] => na1[c] + cl[c] + trp_L[c] '	0	'(348932.1 and 57393.1)'	0	1000	4	'We show in this study that the product of Slc6a18 called XT2 is a Na+- and Cl dependent neutral amino acid transporter and displays, compared with B0AT1, a lower K0.5 and a different substrate selectivity. Because of its broad transport selectivity for neutral amino acids, we suggest that it be renamed B0AT3. Exclusive to kidney, responsible for re-absorption of neutral amino acids (gly, ala, va…	'PMID: 19478081, PMID: 19472175, PMID: 15804236, PMID: 18400692.'
'TTDCAFATPtc'	'tetradecanoate (n-C14:0) transport by FATP'	'atp[c] + coa[c] + ttdca[e] => amp[c] + ppi[c] + tdcoa[c] '	0	'(11001.1 or 11000.1 or 10999.1 or 10998.1)'	0	1000	4	'substrates for FATP2 include C16:0, C24:0, bile acids (3a,7a,12a-trihydroxy-5?cholestanoic acid, 3a,7a-dihydroxy-5?cholestanoic acid), other long chain fatty acids.'	'PMID: 11980911, PMID: 12856180, PMID: 20086080'
'TTDCAt'	'TTDCAt'	'ttdca[e] => ttdca[c] '	0	'(2806.1 or 948.1)'	0	1000	4	'membrane fatty acid transporting protein, transports long chain fatty acids into the cell.'	'PMID: 20086080, PMID: 11078015, PMID: 9537447'
'TYRB0AT3tc'	'tyrosine transport by B0AT3'	'na1[e] + cl[e] + tyr_L[e] => na1[c] + cl[c] + tyr_L[c] '	0	'(348932.1 and 57393.1)'	0	1000	4	'We show in this study that the product of Slc6a18 called XT2 is a Na+- and Cl dependent neutral amino acid transporter and displays, compared with B0AT1, a lower K0.5 and a different substrate selectivity. Because of its broad transport selectivity for neutral amino acids, we suggest that it be renamed B0AT3. Exclusive to kidney, responsible for re-absorption of neutral amino acids (gly, ala, va…	'PMID: 19478081, PMID: 19472175, PMID: 15804236, PMID: 18400692.'
'URIt2r'	'uridine transport in via proton symport reversible'	'h[e] + uri[e] <=> h[c] + uri[c] '	1	'64078.1'	-1000	1000	4	'CNT3, which shows tolerance to Na+ substitution perH+, thus being actually a Na+/H+-coupled transporter. H+-coupled nucleoside transport may be relevant in some tissues, such as the small intestine. Substrate specificity for CNT3 include anticancer and antiviral nucleoside drugs, purine, pyrimidines.'	'PMID: 18600539, PMID: 15371301, PMID: 15501974, PMID: 11032837, PMID: 12856181'
'VALB0AT2tc'	'valine transport by B0AT2'	'na1[e] + val_L[e] <=> na1[c] + val_L[c] '	1	'55117.1'	-1000	1000	4	'B0AT2 transports large neutral amino acids and proline in symport with 1Na+ and is only weakly chloride-dependent. Mediates symport mechanism, associated with major depression. Substrates include proline, leucine, valine, isoleucine, methionine.'	'PMID: 16540203, PMID: 21568940, PMID: 21521612, PMID:18195088'
'VALB0AT3tc'	'valine transport by B0AT3'	'na1[e] + cl[e] + val_L[e] => na1[c] + cl[c] + val_L[c] '	0	'(348932.1 and 57393.1)'	0	1000	4	'We show in this study that the product of Slc6a18 called XT2 is a Na+- and Cl dependent neutral amino acid transporter and displays, compared with B0AT1, a lower K0.5 and a different substrate selectivity. Because of its broad transport selectivity for neutral amino acids, we suggest that it be renamed B0AT3. Exclusive to kidney, responsible for re-absorption of neutral amino acids (gly, ala, va…	'PMID: 19478081, PMID: 19472175, PMID: 15804236, PMID: 18400692'
Pre-existing reaction in Recon 2, that can be modified for GPRs to account for new genes that encode transport proteins.
ALAt2r	'L-alanine reversible transport via proton symport'	'h[e] + ala-L[e] <=> h[c] + ala-L[c] '	1	'(153201.1 or 206358.1)'	-1000	1000	2	'ALAt2r' rxn in recon 1 needs to be modified for GPR. proton coupled symport transport. PAT2 expressed in kidney, muscles, heart, transports glycine, alanine, proline.'	'PMID: 21501141, PMID: 15058382, PMID:18195088.'
ARACHFAPMtc	'arachidate transport by FAT'	'arach[e] => arach[c] '	0	'(2806.1 or 948.1)'	0	1000	4	'membrane fatty acid transporting protein, transports long chain fatty acids into the cell.'	'PMID: 20086080, PMID: 11078015, PMID: 9537447'
CAMPt	'cAMP transport (ATP-dependent)'	'atp[c] + h2o[c] + camp[c] => 2 h[c] + adp[c] + pi[c] + camp[e] '	0	'(10257.1 or 10057.2 or 10057.1 or 85320.1)'	0	1000	4	'CAMPt' rxn in Recon 1 should be modified for its GPR. It is shown that ABCC11 or MRP8 is not only able to catalyze the ATP-energized transport of cyclic nucleotides but also that it is able to mediate the transport of a range of lipophilic anions, including the glutathione conjugate LTC4, sulfated steroids such as DHEAS and E13S, glucuronides such as 17?-estradiol 17-(?-D-glucuronide) (E217?G), …	'PMID: 21182469, PMID: 12764137, PMID: 17092765, PMID: 15537867'
CGMPt	'cGMP transport (ATP-dependent)'	'atp[c] + h2o[c] + 35cgmp[c] => 2 h[c] + adp[c] + pi[c] + 35cgmp[e] '	0	'(10257.1 or 10057.2 or 10057.1 or 85320.1)'	0	1000	4	'CGMPt' rxn in Recon 1 should be modified for its GPR. It is shown that ABCC11 or MRP8 is not only able to catalyze the ATP-energized transport of cyclic nucleotides but also that it is able to mediate the transport of a range of lipophilic anions, including the glutathione conjugate LTC4, sulfated steroids such as DHEAS and E13S, glucuronides such as 17?-estradiol 17-(?-D-glucuronide) (E217?G), …	'PMID: 21182469, PMID: 12764137, PMID: 17092765, PMID: 15537867'
FRUt4	'D-fructose transport via sodium cotransport'	'na1[e] + fru[e] <=> na1[c] + fru[c] '	1	'(125206.1 or 200010.1)'	-1000	1000	4	'FRUt4' reaction in recon 1 needs to be updated for GPR. Role of SGLT-5 in glucose reabsorption is minor in comparison to SGLT-2 and SGLT-1. We have characterised hSGLT-5 as a kidney-specific, sodium-dependent mannose and fructose co-transporter. Substrate specificity is highest for mannose, followed by fructose, with low affinity for glucose, AMG or galactose. Based on sequence homology, SGLT-4 …	'PMID: 21527736, PMID: 22212718'
GALt4	'galactose transport via sodium symport'	'na1[e] + gal[e] <=> na1[c] + gal[c] '	1	(6524.1 or 200010.1 or 125206.1)'	-1000	1000	4	'GALt4' in recon 1 needs to be modified for GPRs. Unlike in hSGLT1, D-galactose is a poor substrate for hSGLT2 with a K0.5 of 100 mM. Main trnasporter in kidney for re-absoprtion of sugars. 'GALt4' reaction in recon 1 needs to be updated for GPR. Role of SGLT-5 in glucose reabsorption is minor in comparison to SGLT-2 and SGLT-1. We have characterised hSGLT-5 as a kidney-specific, sodium-dependent…	'Physiology (2004), vol.19, no.6, 370-376, doi: 10.?1152/?physiol.?00026.?2004, PMID: 20980548, PMID: 21527736, PMID: 22212718'
GCHOLAt3	'ABC bile acid transporter'	'atp[c] + h2o[c] + gchola[c] => 2 h[c] + adp[c] + pi[c] + gchola[e] '	0	'(8714.3 or 8647.1 or 8714.2 or 8714.1 or 85320.1)'	0	1000	4	'GCHOLAt3' rxn in Recon 1 should be modified for its GPR. It is shown that ABCC11 or MRP8 is not only able to catalyze the ATP-energized transport of cyclic nucleotides but also that it is able to mediate the transport of a range of lipophilic anions, including the glutathione conjugate LTC4, sulfated steroids such as DHEAS and E13S, glucuronides such as 17?-estradiol 17-(?-D-glucuronide) (E217?G…	'PMID: 21182469, PMID: 12764137, PMID: 17092765, PMID: 15537867'
GLCt4	'glucose transport via sodium symport'	'na1[e] + glc-D[e] <=> na1[c] + glc-D[c] '	1	'(115584.1 or 6526.1 or 6524.1 or 125206.1 or 159963.1 or 200010.1)'	-1000	1000	4	'GLCt4' reaction in recon 1 needs to be modified for GPR. SGLT6 (also known as KST1 or SMIT2) was identified as a novel sodium-glucose cotransporter18 located within a genomic region associated with infantile convulsion and choreoathetosis as well as benign familial infantile convulsion diseases. It was found to be able to transport myo-inositol in a sodium-dependent manner. The cardiac inositol …	'PMID: 22127746, PMID: 7473770'
GLYt2r	'glycine reversible transport via proton symport'	'h[e] + gly[e] <=> h[c] + gly[c] '	1	'(153201.1 or 206358.1)'	-1000	1000	2	'GLYt2r' rxn in recon 1 needs to be modified for GPR. proton coupled symport transport. PAT2 expressed in kidney, muscles, heart, transports glycine, alanine, proline.'	'PMID: 21501141, PMID: 15058382, PMID:18195088.'
H2Ot	'H2O transport via diffusion'	'h2o[e] <=> h2o[c] '	1	'(358.1 or 361.1 or 4284.1 or 359.1 or 362.1 or 343.1)'	-1000	1000	4	'H2Ot' in recon 1 can me modified for GPR. AQP1 & 4 have been shown to mediate water transport bi-directionally. AQP1, AQP2, AQP4, AQP5 and AQP8 are primarily water selective.'	'PMID: 22248325, PMID: 16756992, PMID: 16079275, PMID: 17513417, PMID: 19096783, PMID: 14630322'
MANt4	'D-mannose transport via sodium cotransport'	'na1[e] + man[e] <=> na1[c] + man[c] '	1	'(125206.1 or 200010.1)'	-1000	1000	4	'MANt4' reaction in recon 1 needs to be updated for GPR. Role of SGLT-5 in glucose reabsorption is minor in comparison to SGLT-2 and SGLT-1. We have characterised hSGLT-5 as a kidney-specific, sodium-dependent mannose and fructose co-transporter. Substrate specificity is highest for mannose, followed by fructose, with low affinity for glucose, AMG or galactose. Based on sequence homology, SGLT-4 …	'PMID: 21527736, PMID: 22212718'
PHEMEt	'heme transport'	'pheme[e] => pheme[c] '	0	'(113235.1 or 4035.1)'	0	1000	4	'PHEMEt' rxn in recon 1 may be modified for its GPR. In the present study, authors purified LRP/CD91 as a receptor protein for Hemopexin-heme complexes and shown that uptake by LRP/CD91 leads to endocytosis and lysosomal degradation of the protein component'	'PMID: 15947085'
PROt2r	'L-proline reversible transport via proton symport'	'h[e] + pro-L[e] <=> h[c] + pro-L[c] '	1	'(153201.1 or 206358.1)'	-1000	1000	2	'PROt2r' rxn in recon 1 needs to be modified for GPR. proton coupled symport transport. PAT2 expressed in kidney, muscles, heart, transports glycine, alanine, proline.'	'PMID: 21501141, PMID: 15058382, PMID:18195088.'
RIBFLVte	'release of riboflavin into the portal blood.'	'atp[c] + h2o[c] + ribflv[c] => h[c] + adp[c] + pi[c] + ribflv[e] '	0	'(79581.1 or 55065.1)'	0	1000	4	both entry and exit of riboflavin from the enterocytes in energy dependant and Na+ independant. Carrier protein mediated. 'RIBFLVte' rxn in the IEC reconstruction can be modified for GPR, since RFT3 is expressed only in brain. hRFT3, which could play an important role in riboflavin homeostasis of the brain. hRFT3 is similar to hRFT1, but not to hRFT2, in amino acid sequence homology and functiona…	'G.F.M. Ball (2006) Vitamins their role in the human body, Blackwell publishing, chapter 12, page 291-292, PMID: 21854757, PMID: 20463145, Said HM, Hollander D, Mohammadkhani R. (1993). Biochimica et Biophysica Acta (BBA) - Biomembranes 1148: 263-8., PMID: 20463145, PMID: 21749321'
TCHOLAt3	'ABC bile acid transporter'	'atp[c] + h2o[c] + tchola[c] => 2 h[c] + adp[c] + pi[c] + tchola[e] '	0	'(8714.3 or 8647.1 or 8714.2 or 8714.1 or 85320.1)'	0	1000	4	'TCHOLAt3' rxn in Recon 1 should be modified for its GPR. It is shown that ABCC11 or MRP8 is not only able to catalyze the ATP-energized transport of cyclic nucleotides but also that it is able to mediate the transport of a range of lipophilic anions, including the glutathione conjugate LTC4, sulfated steroids such as DHEAS and E13S, glucuronides such as 17?-estradiol 17-(?-D-glucuronide) (E217?G…	'PMID: 21182469, PMID: 12764137, PMID: 17092765, PMID: 15537867'
TRPt	'L-tryptophan transport'	'trp_L[e] <=> trp_L[c] '	1	'(120103.1 or 117247.1)'	-1000	1000	4	'TRPt' rxn in recon 1 needs to be modified for GPR. PAT4 is a high-affinity/low-capacity non-proton-coupled amino acid transporter, ubiquitously expressed. Mediates facilitated diffusion mechanism for proline, tryptophan, alanine.'	'PMID: 21097500, PMID: 21501141, PMID: 16415531'
VITD3t2	'Vitamin D3 uptake'	'vitd3[e] => vitd3[c] '	0	'(2806.1 or 948.1)'	0	1000	4	'substrates include: very long chain fatty acids, HDL, VLDL, LDL, phospholipids, advanced glycation end products, GHRP, hexarelin, and a derivative with no growth hormone releasing properties, EP 80317, vitamin D'	'PMID: 19185504, PMID: 16477381, PMID: 17466567'
r1492	transport of potassium	'k[c] => k[e] '	0	'((3764.1 or 3767.1) and (6833.1 or 10060.1))'	0	1000	4	'Functional KATP channels are octomeric protein structures composed of four Kir6.x subunits that form the channel pore, surrounded by four sulfonylurea receptors (SURs) that regulate the channel pore activity. Unlike traditional ABC transporters, the SUR regulatory subunits cannot conduct a functional current. It is important to note that the principal role of ATP is inhibition. Mg-ADP serves as …	'PMID: 10322501, PMID: 15910876, PMID: 21602835'
CHSTEROLt	cholesterol efflux (ATP depedent)	h2o[c] + atp[c] + chsterol[c] => adp[c] + h[c] + pi[c] + chsterol[e]	0	(19.1) or (64240.1 and 64241.1)	0	1000	4	'ABCG5 and ABCG8 are heterodimers, expressed in the enterocytes, involved in the efflux of the cholesterol from small intestine (i.e. Enterocytes) into the luminal cells of the small intestine, to reduce cholesterol uptake.'	PMID: 18692849, PMID: 18850127, PMID: 15992510, PMID: 20454462
RETt	retinol trasnport by STRA6	retinol[e] => retinol[c]	0	(5950.1 and 64220.1) and (5947.1 or 5948.1)	0	1000	4	circulating retinol is bound to the retinol binding protein-4 with high affinity forming retinol-RBP complex, STRA6 acts as a transporter of this complex and further activates signaling cascades (PMID: 21368206). after entry into the enterocytes, the CRBP 1 and 2 play role in uptake of retinol into the liver cells and also enhance retinol absorption (PMID:16011460).'	PMID: 21482409, PMID: 21368206, PMID:16011460, Sareen S. Gropper, Jack L. Smith, James L. Groff (2009) Advanced nutrition and human metabolism, Wadsworth cengage learning, 5th edition, page 375-379
25HVITD3tin	vitamin D transport by magalin and cubulin	25hvitd3[e] => 25hvitd3[c]	0	(2638.1) and (4036.1) and (8029.1)	0	1000	4	'DBP has higher affinity for 25(OH)D than for D3 (G.F.M. Ball (2006) Vitamins their role in the human body, Blackwell publishing, chapter 8, page 195-196). 25(OH) D binds DBP and is then recruited by magalin and cubilin for further hydroxylation in kidney and cellular uptake in intestine (PMID: 15951480).'	PMID: 19646505, PMID: 15951480, PMID: 12401836
AVITE1t	vitamin E transport by SCARB1	avite1[e] => avite1[c]	0	(949.1) and (29881.1)	0	1000	4	'vitamin E uptake is similar to cholesterol, although passive diffusion has been observed, receptor mediated transport is faster.'	PMID: 15213020, PMID: 17320165, PMID: 18403720, PMID: 16380385, PMID: 15135148
r0963	folate transport by folate receptors	fol[e] => fol[c]	0	(2348.1) or (2350.1) or (2352.1)	0	1000	4	'the folate receptor is encoded by atleast 3 genes, most tissues expressing the alpha form. The folate receptor like protein mediates unidirectional flux following internalization of the folate-receptor complex. (Janos Zempleni, Robert B. Rucker, Donald B. McCormick, John W. Suttie (2007) Handbook of vitamins, CRC press, chapter 12, page 390-391)'	Janos Zempleni, Robert B. Rucker, Donald B. McCormick, John W. Suttie (2007) Handbook of vitamins, CRC press, chapter 12, page 390-391, Sareen S. Gropper, Jack L. Smith, James L. Groff (2009) Advanced nutrition and human metabolism, Wadsworth cengage learning, 5th edition, page 349-351, G.F.M. Ball (2006) Vitamins their role in the human body, Blackwell publishing, chapter 17, page 351-356
L_LACt4r	lactate transport by SMCT1	na1[e] + lac_L[e] <=> na1[c] + lac_L[c]	1	160728.1'	-1000	1000	4	Na+-coupled transport of lactate, pyruvate, and the short-chain fatty acids acetate, propionate, and butyrate mediated by SMCT1	PMID: 14966140
