# Supplementary material for: Membrane transporters in a human genome-scale metabolic knowledgebase and their implications for disease
Source: Front Physiol. 2014 Mar 11;5:91. doi: 10.3389/fphys.2014.00091 (PMC3949408; doi:10.3389/fphys.2014.00091)
Supplement: Supplementary file 2 [file DataSheet2.ZIP]

Archive with 3 entries (2 files):
- TransportModule13820.mat
- __MACOSX/
- __MACOSX/._TransportModule13820.mat
